# Supplementary material for: Adult attachment and trait anxiety among Chinese college students: A multiple mediation model
Source: Front Public Health. 2022 Aug 15;10:912128. doi: 10.3389/fpubh.2022.912128 (PMC9420983; doi:10.3389/fpubh.2022.912128)
Supplement: Supplementary file 1 [file Data_Sheet_1.CSV]

	age	gender	romatic	ecrnew1	ecrnew2	ecrnew3	ecrnew4	ecrnew5	ecrnew6	ecrnew7	ecrnew8	ecrnew9	ecrnew10	ecrnew11	ecrnew12	ecrnew13	ecrnew14	ecrnew15	ecrnew16	ecrnew17	ecrnew18	ecrnew19	ecrnew20	ecrnew21	ecrnew22	ecrnew23	ecrnew24	ecrnew25	ecrnew26	ecrnew27	ecrnew28	ecrnew29	ecrnew30	ecrnew31	ecrnew32	ecrnew33	ecrnew34	ecrnew35	ecrnew36	zzlb1	zzlb2	zzlb3	zzlb4	zzlb5	zzlb6	zzlb7	zzlb8	zzlb9	zzlb10
1	20	1	2	3	4	4	4	1	3	5	3	1	2	1	5	1	2	1	3	2	4	4	3	5	2	5	2	5	6	3	4	2	4	5	3	5	3	3	2	4	4	4	3	3	3	3	4	4	4
2	17	1	1	2	3	5	3	2	5	5	2	2	3	1	3	6	5	2	4	4	2	2	2	2	2	2	3	6	6	3	2	5	3	6	2	4	2	4	5	3	3	3	3	1	2	3	3	3	4
3	17	1	2	1	1	1	1	1	1	1	1	1	1	1	1	1	1	1	1	1	1	1	1	1	1	1	1	1	2	1	3	1	1	1	1	1	1	1	1	3	3	4	4	3	4	4	4	3	4
4	18	0	2	2	5	5	4	3	5	5	3	5	5	3	5	5	5	5	5	5	3	3	5	3	3	3	3	4	4	4	4	4	5	4	3	3	5	3	4	3	3	2	3	2	4	3	4	2	1
5	18	0	2	3	6	7	3	4	2	6	1	5	6	4	3	2	6	2	5	6	4	5	2	5	6	4	3	5	4	5	2	3	2	1	5	4	2	6	2	2	4	3	4	3	4	3	3	1	3
6	18	0	2	7	1	1	1	1	1	1	7	5	6	7	2	1	4	4	4	1	2	3	2	4	5	4	4	1	1	4	1	1	1	1	7	3	1	7	7	4	4	4	4	3	4	4	4	4	4
7	18	0	2	3	4	3	5	4	4	3	3	6	4	3	3	5	3	4	3	4	3	5	4	3	4	4	5	3	5	5	4	4	5	4	5	3	4	3	4	3	3	3	3	2	4	3	3	4	4
8	18	1	2	1	7	6	6	5	6	6	2	6	5	2	6	7	5	6	6	6	2	2	6	2	1	2	2	5	6	3	6	6	6	7	2	2	7	1	2	2	2	3	2	2	3	2	3	3	2
9	18	1	2	6	1	3	3	2	1	2	6	1	1	6	3	3	1	1	1	2	6	7	1	6	5	4	5	3	4	6	1	2	3	3	6	5	3	7	6	4	3	3	3	2	2	2	3	3	2
10	18	1	2	6	5	6	5	3	5	3	2	4	2	5	1	1	4	5	2	6	6	7	2	3	3	6	4	3	4	5	6	2	5	4	6	7	4	4	5	2	2	2	2	3	2	2	4	3	3
11	18	1	1	3	5	3	2	2	2	1	2	2	2	3	2	1	1	5	1	2	6	3	1	1	1	6	3	1	2	2	1	1	1	5	3	3	2	3	3	4	3	4	4	3	4	4	4	4	4
12	18	1	2	3	6	6	5	6	4	5	3	5	4	3	6	5	4	5	6	5	5	3	6	3	3	6	4	5	5	3	3	6	5	5	3	4	5	4	5	2	2	2	3	2	2	2	3	3	3
13	18	1	2	1	6	5	7	2	7	4	2	1	5	1	4	1	4	1	6	1	4	1	5	1	1	4	1	5	7	1	6	1	1	6	1	1	1	1	2	2	2	2	2	2	2	3	3	2	2
14	18	1	1	1	7	2	5	6	2	5	3	2	1	1	3	1	5	1	6	1	2	1	6	2	2	4	6	4	6	3	7	4	2	7	1	1	5	1	4	3	3	1	3	1	3	2	3	1	1
15	18	0	2	4	5	5	6	5	6	4	1	3	6	3	4	1	6	4	2	5	5	3	5	3	2	5	5	5	6	1	7	2	6	6	2	6	5	2	4	3	3	3	3	3	4	4	3	3	4
16	18	0	2	4	1	6	4	1	6	5	4	7	4	4	4	2	4	2	6	2	4	5	2	6	4	4	6	4	4	4	5	4	3	4	6	7	6	2	4	4	4	3	3	2	4	4	4	4	4
17	18	0	2	4	5	3	4	5	5	4	1	3	4	3	5	2	4	3	5	5	4	5	5	3	2	5	5	3	5	3	6	3	5	5	3	5	4	5	4	2	2	2	2	2	2	3	3	2	3
18	18	0	2	1	3	3	1	1	1	2	1	3	1	1	2	1	2	1	1	1	5	1	1	1	1	1	1	2	5	1	4	1	2	2	5	7	1	1	1	4	3	4	4	1	4	4	3	3	3
19	18	0	2	7	7	7	7	2	6	7	1	2	7	1	7	1	3	7	2	1	7	6	5	3	4	7	3	7	7	4	7	7	3	7	2	7	5	3	5	4	3	3	3	3	3	3	3	3	3
20	18	0	2	6	1	2	6	5	1	5	1	1	4	2	6	1	4	3	6	7	4	6	4	1	1	5	1	5	6	5	6	7	7	7	1	5	4	2	5	2	3	2	3	2	2	3	4	2	2
21	18	1	2	4	7	7	3	2	3	4	3	4	5	2	2	4	1	4	2	4	5	4	3	5	4	5	5	3	2	2	4	1	4	2	4	5	3	4	4	3	3	3	3	3	3	3	3	4	4
22	18	1	2	2	7	7	6	5	4	4	2	3	6	2	6	1	4	2	5	4	4	2	3	1	2	4	3	6	6	2	6	4	4	7	2	4	4	4	3	3	3	3	3	2	3	3	3	3	3
23	18	1	1	3	6	4	3	2	6	4	1	1	5	1	2	1	4	1	6	1	5	2	2	2	3	4	4	2	6	2	4	3	2	6	1	3	1	2	3	3	2	3	3	2	2	2	3	3	3
24	18	1	2	1	1	1	1	1	1	1	1	1	1	1	1	1	2	1	1	1	2	2	1	2	2	2	2	2	4	4	2	2	2	2	2	2	1	4	4	3	3	3	3	2	3	3	3	4	4
25	18	1	1	2	5	5	5	2	5	4	2	2	3	2	1	1	5	1	2	2	3	3	5	1	3	4	2	2	6	1	5	2	3	5	2	3	2	3	2	3	3	3	3	3	3	3	3	3	3
26	18	1	1	1	7	7	6	1	5	2	1	1	2	1	2	1	2	1	5	1	6	1	2	1	1	4	1	3	6	2	5	2	1	7	1	1	1	1	3	3	3	3	3	2	3	3	3	3	3
27	18	1	2	7	2	2	1	1	2	4	3	3	1	2	1	2	3	1	2	1	2	2	2	2	2	2	2	2	2	1	3	1	1	2	2	2	1	3	2	2	2	3	3	3	3	2	3	3	3
28	18	1	2	2	2	2	3	1	2	1	1	4	1	1	1	2	2	2	2	2	2	1	2	2	2	2	2	3	4	3	4	1	1	2	2	2	2	2	2	3	3	3	3	2	3	3	3	4	4
29	18	1	2	4	6	2	2	2	5	2	3	2	4	3	4	2	2	2	4	2	3	4	2	2	3	5	3	4	5	3	2	2	2	5	4	4	2	4	2	3	3	4	3	3	3	3	4	4	4
30	18	1	1	1	7	7	5	4	4	1	2	2	1	1	1	4	1	1	4	1	1	1	1	3	1	7	4	1	7	1	1	1	4	2	1	1	1	1	2	3	3	3	3	2	3	3	3	3	3
31	18	0	2	1	6	2	2	5	7	6	1	3	1	1	4	1	1	1	2	1	2	2	2	2	2	2	4	6	6	2	7	4	7	6	3	6	4	4	4	3	3	3	3	2	3	3	4	3	4
32	18	0	2	2	2	7	5	2	7	4	1	2	1	1	5	1	6	2	4	1	6	4	3	6	4	6	6	5	7	5	4	2	6	6	2	4	5	1	6	4	3	4	4	3	4	4	3	3	4
33	18	0	2	2	6	5	5	3	6	5	1	4	5	1	5	1	5	2	4	3	3	2	5	5	2	3	4	5	5	3	6	5	5	2	3	4	6	4	4	3	3	2	3	2	2	3	3	2	2
34	18	1	2	2	6	5	5	4	4	5	1	6	4	3	4	1	2	4	2	2	4	4	6	2	2	4	3	2	4	2	6	2	2	5	5	5	2	5	4	1	1	2	2	1	2	3	4	1	1
35	18	1	2	1	1	1	2	2	1	4	1	4	1	1	1	1	1	1	1	1	2	1	4	6	1	1	7	4	7	5	4	1	1	1	4	4	4	2	4	4	4	4	4	2	4	4	4	4	4
36	18	1	2	1	4	4	4	3	4	3	3	3	3	3	2	2	4	2	1	2	2	2	2	3	2	2	2	2	6	2	3	1	1	6	2	2	1	3	3	3	3	3	3	2	3	3	3	3	3
37	18	1	2	2	3	2	5	4	5	2	2	5	2	2	2	1	2	3	1	2	4	2	2	3	1	3	3	3	3	2	5	2	2	2	3	5	4	3	6	3	4	4	4	3	4	4	3	4	4
38	18	1	2	1	7	5	2	2	5	1	1	2	3	1	2	1	1	1	1	1	1	2	2	1	1	2	5	2	5	1	2	1	3	2	6	1	3	2	3	4	3	4	4	3	3	4	4	4	4
39	18	1	1	4	5	6	7	5	4	5	5	2	1	1	2	1	1	1	1	2	4	3	3	6	3	4	6	3	5	6	5	2	2	5	3	4	2	5	6	3	2	3	3	3	4	3	4	4	3
40	18	1	2	2	7	7	7	2	4	5	4	2	5	1	5	5	5	3	3	5	6	2	5	4	4	6	6	6	7	3	7	6	3	5	2	2	4	4	5	2	3	2	3	2	2	2	3	2	2
41	18	1	2	3	7	6	7	3	7	4	3	6	6	2	4	2	6	2	6	2	6	3	5	3	3	5	4	6	6	4	5	4	3	5	4	5	3	3	3	3	3	4	3	2	3	3	4	3	3
42	18	0	2	1	2	1	2	1	1	3	1	2	2	1	1	1	2	1	2	1	1	2	1	1	3	1	1	1	2	2	5	1	1	5	1	1	1	1	1	3	2	2	3	1	2	2	3	1	2
43	18	0	2	2	2	2	4	4	6	6	2	4	1	1	3	1	3	1	2	1	2	4	2	4	2	2	4	2	2	2	2	2	4	2	6	4	2	4	4	2	3	4	3	2	3	3	2	3	3
44	18	0	2	5	6	6	5	7	6	3	2	5	4	1	5	2	3	3	4	3	5	5	2	2	1	5	3	3	6	4	5	2	3	6	2	4	3	2	5	4	4	4	4	4	4	4	4	4	4
45	18	0	2	2	5	4	6	5	5	3	3	3	3	2	3	3	2	3	3	3	4	6	1	3	3	3	2	2	3	3	1	2	2	1	2	1	2	2	3	3	3	3	3	3	3	3	3	3	3
46	18	0	2	4	4	4	4	3	5	4	4	4	4	4	4	4	4	4	4	4	4	4	4	4	4	4	4	4	4	4	4	4	4	4	4	4	4	4	4	3	2	3	3	2	2	2	3	3	3
47	18	0	2	2	2	2	2	3	2	2	3	4	2	2	2	1	1	1	1	1	3	3	2	2	2	5	3	2	4	3	2	2	2	1	6	5	2	3	4	3	3	3	3	3	3	3	3	3	3
48	18	1	2	2	4	1	2	2	1	3	2	5	1	1	4	1	2	4	1	1	1	1	1	2	4	2	2	1	4	2	4	2	1	2	6	2	1	2	3	3	3	4	3	2	3	3	3	3	3
49	18	1	2	2	7	2	2	1	5	4	1	1	1	1	3	1	1	1	1	1	1	2	1	1	1	1	1	1	7	1	1	7	1	4	1	4	4	3	1	3	2	3	3	2	4	3	4	4	4
50	18	0	2	1	4	4	3	6	4	4	3	7	3	1	5	4	1	6	4	3	2	3	1	3	3	2	6	4	4	3	2	2	4	3	3	6	1	4	4	4	4	3	4	2	4	4	4	3	3
51	18	0	1	4	5	4	5	2	5	3	2	6	2	2	4	2	3	4	4	4	2	2	2	3	3	5	3	2	5	3	3	3	3	5	5	3	3	3	4	3	3	3	3	3	3	3	4	3	3
52	18	1	NA	2	4	4	1	1	1	1	1	1	2	1	1	1	1	1	2	2	1	1	1	1	2	2	2	1	2	6	1	1	3	6	2	2	1	2	3	4	3	4	4	4	3	4	4	4	4
53	18	1	2	3	5	5	5	4	6	4	2	4	5	3	3	4	4	2	5	4	5	4	4	3	4	3	4	5	5	4	5	4	4	5	3	3	4	4	4	3	3	4	3	3	3	3	3	3	4
54	18	1	NA	2	7	7	7	4	1	1	1	5	1	1	3	1	7	1	4	1	7	1	1	1	1	4	4	1	4	3	4	1	1	7	1	1	4	1	4	3	3	3	3	2	2	3	3	3	3
55	18	1	2	1	2	2	5	4	6	1	1	2	5	1	6	1	5	1	5	3	2	1	3	1	1	2	3	6	7	3	6	2	2	7	1	1	1	2	5	4	3	4	3	3	3	4	4	4	4
56	18	0	2	1	6	5	5	6	3	5	2	3	6	5	6	4	5	4	5	4	3	2	4	2	3	4	6	3	2	6	3	2	3	2	5	6	2	7	6	3	2	2	2	2	4	3	2	4	3
57	18	0	2	6	2	3	4	3	4	7	1	7	7	3	5	7	5	6	6	7	3	2	7	1	2	2	2	7	7	3	5	6	7	5	2	1	6	2	2	1	2	3	2	4	1	2	2	3	3
58	18	0	2	1	1	1	1	1	1	1	4	1	1	1	1	1	1	1	1	1	1	4	4	2	3	3	1	5	3	3	4	2	7	6	7	6	3	7	6	4	3	3	1	3	3	4	3	3	4
59	18	1	2	3	7	7	6	4	6	4	2	4	6	2	5	3	7	4	5	3	5	4	4	1	2	5	4	7	7	2	4	4	4	6	2	4	5	3	4	3	4	4	3	3	4	4	3	3	4
60	18	1	2	5	3	5	3	4	5	5	2	6	4	4	1	1	1	5	1	5	3	6	5	2	1	1	7	5	5	3	5	1	5	5	6	6	4	4	4	3	2	3	3	2	2	2	3	3	3
61	18	1	1	1	1	1	1	1	1	1	1	1	1	1	1	1	1	1	1	1	1	1	1	1	2	1	2	1	1	2	1	1	1	6	1	2	1	2	2	4	4	4	4	4	4	4	1	4	4
62	18	1	2	6	7	4	6	2	5	5	1	5	6	1	5	1	6	3	3	6	6	3	3	5	5	3	1	5	3	5	5	3	5	3	1	1	3	4	5	2	4	2	3	1	2	2	4	3	3
63	18	1	2	4	4	4	4	4	4	4	4	4	4	4	4	4	4	4	4	4	4	4	4	4	4	4	4	4	4	4	4	4	4	4	4	4	4	4	4	4	4	4	4	3	4	4	4	4	4
64	18	1	2	1	7	7	7	1	7	1	1	1	1	1	5	1	1	1	3	1	1	1	1	3	1	1	3	7	7	3	1	1	1	5	1	1	1	3	1	4	4	3	3	2	3	3	3	3	3
65	18	1	2	1	1	1	1	1	1	1	1	1	1	1	1	1	1	2	1	3	2	1	1	1	2	1	1	4	7	1	1	1	1	4	6	1	1	7	6	4	4	4	4	3	4	4	4	4	4
66	18	1	2	2	5	3	4	3	3	1	2	1	2	2	2	1	2	1	2	1	3	3	3	2	2	3	2	5	4	3	5	2	2	6	2	2	3	3	3	3	3	2	3	2	2	2	3	3	3
67	18	1	2	1	4	6	1	1	5	5	3	2	5	1	1	1	1	1	5	4	4	4	4	1	1	1	1	6	7	1	6	5	5	1	3	3	2	2	3	3	3	3	3	3	3	3	3	3	3
68	18	1	2	4	5	2	2	1	1	1	2	1	2	1	1	1	1	1	1	1	6	6	1	3	2	6	2	2	2	1	1	1	1	1	2	6	1	7	6	3	3	4	3	3	3	3	4	4	4
69	18	1	2	2	6	2	2	2	2	2	2	3	2	2	3	1	2	2	2	2	2	2	2	2	3	3	4	2	2	2	2	2	2	6	2	2	2	5	3	4	4	4	4	3	3	3	4	3	3
70	18	1	2	1	2	3	2	2	2	2	1	1	1	1	1	1	2	1	1	1	1	1	1	1	1	1	2	1	6	2	1	1	1	2	1	1	1	2	2	4	3	3	4	3	4	3	3	4	4
71	18	1	2	6	2	2	3	3	2	4	4	2	2	3	1	3	1	7	2	4	3	3	4	2	5	4	3	2	5	7	7	1	7	3	2	5	1	2	6	4	4	2	3	1	4	4	4	1	2
72	18	1	2	1	6	7	5	5	5	6	1	1	5	2	1	1	2	1	3	1	1	1	2	1	1	2	2	1	7	1	2	1	3	2	5	3	1	3	3	4	3	4	4	4	4	4	4	4	4
73	18	1	2	1	2	2	1	1	1	7	7	1	7	6	1	1	2	1	1	1	6	1	2	1	1	1	1	1	2	1	2	1	1	1	4	3	1	1	1	3	3	4	3	4	4	4	3	4	4
74	18	1	1	1	6	2	2	1	2	3	3	5	7	1	2	1	2	2	1	2	3	2	2	2	3	5	2	3	2	2	1	1	1	2	5	7	1	3	3	3	3	4	3	3	3	3	3	4	4
75	18	1	2	1	7	1	1	1	1	1	1	1	2	1	2	1	1	1	1	1	1	1	1	1	1	1	2	1	7	1	4	2	1	6	1	1	1	1	1	3	4	3	3	3	3	3	4	3	3
76	18	1	2	1	6	2	2	2	2	2	2	2	2	1	2	2	2	2	2	2	1	1	2	2	1	2	2	1	6	1	2	2	2	5	2	2	6	2	2	3	4	4	3	3	3	3	4	4	4
77	18	1	2	1	6	4	2	2	2	3	1	1	1	2	3	1	4	1	3	2	3	2	1	1	1	2	1	4	3	1	4	2	2	4	2	1	1	1	1	3	3	4	4	3	4	4	3	4	4
78	18	1	2	4	6	5	5	3	4	3	2	4	3	2	4	3	2	5	5	5	4	5	5	4	2	4	5	5	5	4	5	2	4	2	3	2	4	4	3	2	2	2	3	2	2	3	3	3	3
79	18	1	2	2	5	4	5	6	5	1	2	5	4	2	1	1	1	1	1	2	2	2	2	2	2	3	5	3	5	3	2	5	2	3	5	5	2	3	3	3	3	4	3	3	3	3	3	4	4
80	18	0	2	4	2	2	1	5	5	1	2	2	1	2	1	2	2	1	1	1	2	2	1	4	3	1	3	1	5	2	1	6	1	7	2	4	4	4	4	3	3	2	3	2	3	2	4	3	2
81	18	0	1	1	5	2	1	2	2	2	3	2	1	2	1	1	2	2	1	1	2	4	1	2	2	2	6	1	6	2	1	1	1	1	6	2	1	2	3	4	4	4	4	3	4	3	4	4	4
82	18	1	1	1	4	2	4	1	3	1	2	4	2	1	1	1	1	1	1	1	1	1	1	2	2	2	2	2	6	2	4	2	2	1	2	3	1	4	2	4	4	4	3	3	3	3	4	4	4
83	18	1	1	1	5	1	1	4	4	1	7	4	4	1	1	7	1	7	1	1	1	7	4	1	3	1	1	1	1	4	7	1	1	3	2	2	1	7	7	2	2	1	1	1	1	1	4	1	1
84	18	1	2	2	3	1	1	1	1	1	1	1	1	1	1	1	1	1	1	1	1	7	7	1	1	1	2	5	5	1	3	2	2	1	1	4	1	3	3	4	4	4	4	4	4	4	4	4	4
85	18	1	2	5	2	1	2	1	6	1	3	5	2	2	6	2	5	7	2	6	3	6	5	4	5	3	6	5	2	4	2	2	6	2	6	6	4	3	6	3	3	4	3	3	3	3	4	3	3
86	18	0	2	2	4	5	2	2	6	2	2	3	2	2	2	2	5	2	2	2	6	2	2	2	2	4	3	3	6	2	3	2	2	2	6	2	2	2	2	3	3	3	3	2	2	3	3	3	3
87	18	0	1	2	6	6	1	1	1	1	1	4	1	1	1	1	2	1	1	1	4	2	5	1	1	5	2	1	5	2	5	1	1	1	2	6	1	1	1	3	3	3	2	2	3	1	4	3	3
88	18	0	2	3	7	6	4	7	6	5	3	6	4	3	6	3	4	3	4	5	4	5	3	3	3	5	6	5	6	4	4	3	5	3	5	5	2	5	3	2	3	3	3	1	3	2	4	3	3
89	18	1	2	2	5	3	3	3	5	5	2	2	3	2	3	2	2	2	2	6	2	3	3	3	3	3	3	5	6	3	2	2	6	6	3	3	2	3	3	4	3	4	3	3	3	3	4	3	3
90	18	1	1	1	7	3	2	2	2	1	1	1	2	1	6	1	3	2	2	1	1	1	4	2	2	2	3	1	1	6	1	1	2	7	2	2	1	2	4	3	3	3	2	3	3	3	4	3	3
91	18	1	2	1	3	1	1	2	1	2	1	5	1	1	1	1	1	2	5	5	1	1	5	2	2	1	1	5	7	1	4	1	5	4	3	3	5	1	2	4	3	4	4	4	4	4	3	3	4
92	18	1	2	2	1	1	1	1	1	1	1	1	1	7	1	1	2	1	1	1	2	1	2	1	1	1	2	2	3	1	3	2	1	1	7	2	1	2	2	4	4	3	4	3	4	3	4	4	4
93	18	1	2	2	4	2	2	4	3	1	3	3	2	4	2	4	4	4	3	5	1	3	4	4	4	4	4	4	5	2	3	4	3	4	3	4	3	5	5	3	3	4	4	2	3	3	3	3	3
94	18	1	2	2	5	4	3	2	4	2	2	2	3	2	4	2	4	1	3	1	2	2	4	2	2	2	3	3	5	2	2	2	2	4	2	2	4	2	4	3	3	3	3	3	3	3	3	4	4
95	18	0	1	2	6	6	4	1	4	1	1	5	1	1	2	1	1	1	2	1	1	1	1	1	1	1	1	7	7	3	1	1	3	5	6	3	1	3	3	3	3	3	3	2	3	3	4	4	3
96	18	0	2	4	4	4	4	4	4	4	4	4	4	4	1	1	4	4	1	4	1	1	4	4	4	4	4	1	2	2	4	2	2	2	4	4	4	4	4	4	4	4	3	3	3	3	3	4	4
97	18	1	2	6	6	4	2	1	5	5	1	2	5	2	3	2	2	2	5	2	5	5	2	2	5	3	3	6	6	3	4	4	4	3	2	3	3	3	5	3	2	3	3	2	2	2	3	3	3
98	18	1	1	3	6	6	2	6	2	2	1	1	1	2	1	1	2	2	2	2	6	4	4	2	3	4	6	2	5	3	6	2	2	6	2	2	3	4	4	3	2	1	3	2	2	2	3	2	3
99	18	1	1	3	6	5	6	4	5	6	3	1	6	3	2	3	5	3	5	2	4	3	5	3	3	3	3	5	6	3	6	4	2	6	2	2	6	3	4	2	2	2	3	2	2	2	3	2	2
100	18	1	2	4	4	4	4	2	5	5	3	3	3	2	2	2	4	3	2	3	3	3	2	2	2	2	4	2	6	2	2	3	4	5	3	4	2	5	3	3	3	3	3	3	3	4	4	4	4
101	18	0	2	5	2	3	2	6	3	2	6	6	2	6	6	6	3	5	2	5	2	6	2	6	6	2	6	2	2	5	6	5	4	4	3	6	2	6	6	2	3	2	3	2	2	2	3	2	2
102	18	0	2	2	6	5	3	2	6	2	2	2	2	2	4	2	2	2	5	2	4	3	4	2	2	4	3	3	6	2	7	5	2	5	3	3	2	3	3	3	2	3	4	2	2	2	3	2	2
103	18	1	1	3	6	4	6	4	5	5	3	4	4	3	4	4	1	4	5	3	2	2	6	4	1	2	3	5	6	2	7	4	4	5	2	1	1	2	3	3	3	3	3	2	3	3	4	3	3
104	18	0	1	1	3	7	2	3	2	2	3	3	4	2	2	3	1	3	4	4	1	1	2	4	3	2	1	1	6	3	5	4	5	3	1	1	2	2	4	3	3	3	3	3	3	3	3	3	3
105	18	1	1	1	3	1	1	1	1	1	1	2	2	4	1	1	5	1	1	1	7	1	1	1	1	1	1	7	7	1	1	1	5	3	3	3	1	1	1	4	4	4	4	4	4	4	3	4	4
106	18	1	2	1	2	2	3	2	2	1	1	3	2	1	4	1	3	2	1	1	2	1	1	1	2	2	2	2	5	2	3	1	1	5	2	7	2	3	2	3	3	4	3	3	3	3	4	4	4
107	18	1	2	1	2	1	2	1	2	1	1	3	1	1	2	1	1	1	1	1	1	1	1	1	1	1	2	1	6	1	2	2	2	6	1	2	1	2	1	3	3	3	3	2	3	3	3	3	3
108	18	1	1	2	2	1	1	4	1	2	4	3	2	2	1	3	1	3	1	2	2	2	5	7	7	1	6	1	5	6	1	1	2	4	2	2	1	4	6	3	2	2	3	2	2	3	4	2	3
109	18	1	2	2	1	1	1	3	4	3	2	1	3	1	3	1	4	5	3	4	2	3	2	2	2	3	4	3	6	3	2	1	5	6	2	3	1	4	3	3	3	3	3	2	3	3	4	3	4
110	18	1	2	5	2	3	3	4	3	4	5	4	2	6	2	2	3	2	2	2	6	5	4	4	4	4	5	1	2	6	1	2	1	2	6	5	4	6	5	2	2	2	3	3	3	3	1	2	3
111	18	1	2	2	6	5	1	2	4	4	3	1	5	1	4	2	2	2	2	2	4	2	6	2	3	3	4	6	6	4	1	1	2	3	4	5	2	4	4	4	3	4	4	2	3	3	4	4	3
112	18	1	2	1	5	5	2	4	1	1	1	5	1	1	4	1	1	1	1	1	3	2	6	2	1	1	1	1	4	2	1	2	1	4	3	2	1	2	3	3	3	3	3	4	4	3	4	3	4
113	18	1	2	2	7	7	5	2	6	2	2	4	5	2	5	1	3	1	2	1	6	2	3	3	3	3	3	5	7	7	1	1	1	5	3	3	1	3	1	4	4	4	2	1	4	4	4	4	4
114	18	1	2	4	5	3	2	4	5	1	2	5	4	1	5	1	4	1	4	1	4	7	1	1	3	5	4	6	6	2	5	2	2	5	4	7	3	5	4	3	4	3	4	3	3	3	3	3	3
115	18	1	2	4	2	4	7	4	4	1	3	1	1	3	1	2	4	1	1	5	3	4	2	3	2	2	5	5	5	4	5	4	3	1	2	2	1	3	4	3	3	3	3	2	3	2	4	2	2
116	18	1	1	3	2	1	1	3	2	1	1	2	1	4	1	1	2	5	1	4	1	4	1	1	3	2	4	2	6	2	1	1	5	4	3	4	1	2	2	3	3	3	4	2	4	3	4	4	4
117	18	1	2	1	7	7	1	1	1	1	1	1	1	1	1	1	1	1	1	1	1	1	4	1	1	1	1	1	7	1	4	1	7	1	1	1	1	1	1	4	4	4	4	4	4	4	4	4	4
118	18	0	2	2	2	1	1	2	5	2	2	1	1	1	1	1	1	2	2	1	4	2	4	3	3	2	2	2	6	2	2	2	2	1	1	5	2	2	3	4	4	4	4	4	4	4	4	4	4
119	18	0	2	7	3	5	4	4	3	5	2	1	4	5	7	4	3	3	5	3	3	3	4	3	5	2	5	2	5	2	5	4	5	4	2	1	4	6	3	2	3	4	2	2	2	3	1	2	3
120	18	0	2	2	4	2	2	2	3	4	4	4	4	4	4	4	4	4	4	3	3	3	4	5	3	4	5	3	5	1	6	5	4	6	1	3	3	2	1	3	2	2	4	3	3	2	3	3	2
121	18	0	2	2	2	2	1	3	2	2	2	2	1	2	2	1	2	4	3	2	5	4	4	4	2	4	4	3	4	3	1	4	2	3	2	3	4	3	3	3	3	3	3	2	4	4	3	3	4
122	18	0	1	1	5	4	5	1	5	1	1	1	3	1	1	1	1	1	1	1	7	1	1	1	1	1	1	1	7	7	1	7	7	7	7	3	4	1	3	4	4	4	4	4	4	4	4	4	4
123	18	1	2	1	2	1	4	4	4	4	3	5	2	2	1	1	1	1	1	1	7	7	1	4	1	1	2	4	4	4	1	1	1	2	6	7	1	7	7	4	4	4	4	2	4	4	4	4	4
124	18	0	2	2	1	1	1	1	1	1	1	1	1	3	1	1	1	1	1	1	1	2	1	3	1	1	3	1	4	2	2	1	1	1	1	1	1	1	1	3	3	3	3	3	3	3	3	3	3
125	18	0	2	1	1	1	3	2	1	7	6	2	7	6	1	2	1	1	1	7	1	6	5	3	2	2	6	5	5	4	3	2	5	7	2	4	6	2	6	3	3	3	3	3	3	4	3	4	4
126	18	0	2	3	4	2	2	2	3	2	3	4	3	4	2	2	2	2	3	3	3	3	3	5	3	5	6	2	6	2	1	1	4	4	4	5	1	4	7	4	4	4	3	3	3	4	4	4	4
127	18	0	2	1	5	3	7	1	7	6	1	1	4	1	7	1	4	1	7	1	1	4	1	5	1	1	2	2	6	2	1	1	4	4	5	7	4	7	5	4	4	4	3	3	3	4	4	4	4
128	18	0	2	2	3	2	2	1	1	1	1	1	1	1	3	1	2	1	1	1	5	2	2	2	2	2	1	2	7	2	2	4	1	3	1	2	1	2	2	3	4	3	3	2	3	3	4	3	4
129	18	1	1	1	7	7	7	6	3	7	2	4	7	1	5	3	5	2	7	2	7	4	7	1	1	7	4	7	7	2	7	7	4	7	3	5	4	4	1	3	3	1	2	2	2	3	4	1	1
130	18	0	2	2	4	4	4	4	5	4	2	4	4	2	4	3	4	4	4	3	4	3	4	3	3	4	4	4	4	4	4	4	4	4	4	4	4	4	4	3	3	3	3	2	3	3	3	3	3
131	18	0	2	4	7	6	2	2	1	1	2	3	3	1	2	1	1	1	3	1	5	6	2	6	1	2	5	5	7	3	1	6	1	6	4	2	4	1	4	3	2	3	2	2	3	1	4	2	2
132	18	0	2	1	3	3	1	2	5	2	1	3	2	2	2	1	2	2	1	1	1	1	1	3	3	2	3	1	4	3	2	3	1	2	3	3	1	3	3	3	3	3	3	3	3	3	3	3	3
133	18	0	2	6	2	2	2	2	2	2	6	2	3	5	3	3	4	4	4	4	4	4	4	4	4	4	4	4	4	4	4	4	4	4	4	4	4	4	4	3	2	3	2	3	3	2	3	3	2
134	18	0	2	7	3	1	1	3	4	3	2	3	5	4	6	1	3	4	2	2	4	3	3	4	5	3	6	5	6	6	7	2	5	4	6	4	6	4	6	4	3	1	2	4	3	3	4	1	3
135	18	0	2	2	6	6	7	2	3	5	1	3	4	2	3	2	5	2	2	2	6	1	5	3	4	6	4	3	7	3	5	1	2	4	2	5	2	2	4	3	3	3	3	1	2	2	2	3	3
136	18	0	2	2	4	4	7	2	6	3	2	2	7	1	6	1	2	1	7	1	7	4	4	4	4	7	5	5	7	5	5	3	6	3	1	1	2	1	5	3	3	3	3	3	3	3	3	3	3
137	18	0	1	4	3	5	5	3	4	3	5	4	4	3	4	3	5	3	4	3	3	3	4	4	5	4	3	4	5	4	5	4	3	3	3	3	5	4	4	4	3	4	4	3	3	4	4	4	4
138	18	1	2	3	6	6	3	5	5	4	5	2	6	4	5	5	5	5	4	5	4	5	5	2	5	5	5	5	6	5	6	5	5	6	5	5	4	3	4	3	2	3	3	2	2	3	3	2	2
139	18	0	1	3	2	2	2	3	5	2	3	4	5	4	3	2	2	4	2	4	2	3	2	2	2	2	3	2	2	2	2	2	2	2	4	4	2	3	2	3	3	4	3	2	3	2	2	3	2
140	19	1	2	3	5	7	7	6	6	2	2	2	5	2	2	4	2	2	3	7	1	5	3	3	2	3	4	7	7	3	4	2	2	6	2	3	3	2	4	3	3	3	4	2	3	3	4	3	4
141	19	1	2	1	6	5	4	3	6	3	2	2	3	1	5	1	5	5	2	2	2	2	4	3	4	2	5	3	6	3	1	1	5	4	2	2	4	3	3	4	3	4	4	3	4	3	4	4	4
142	19	0	2	4	6	6	6	3	5	3	4	4	4	4	5	5	5	6	4	4	4	5	4	4	2	2	2	4	6	5	3	6	3	6	5	2	3	3	3	3	3	2	3	2	3	3	3	2	2
143	19	0	2	2	6	5	6	5	6	5	2	4	6	1	2	4	5	3	5	5	2	3	6	3	3	2	2	6	5	4	5	6	6	6	3	3	6	3	4	4	4	2	4	1	3	3	3	3	2
144	19	1	2	1	5	1	1	1	6	5	1	1	1	1	1	1	1	1	1	1	1	2	1	1	1	2	1	1	7	1	4	1	1	2	1	1	1	2	2	3	3	4	3	4	3	3	4	4	4
145	19	1	2	1	7	6	2	1	5	2	1	1	3	1	2	1	2	4	4	1	1	1	2	1	1	5	1	3	1	2	5	2	2	1	1	2	5	1	1	3	4	3	4	3	3	3	3	4	4
146	19	1	2	7	5	5	3	3	2	2	5	3	1	3	2	2	2	4	1	1	5	5	3	3	2	6	7	2	4	3	2	3	2	1	2	5	1	6	2	4	2	4	3	1	3	2	4	4	4
147	19	1	1	1	2	2	2	2	2	2	3	2	2	2	2	1	2	3	3	2	3	1	2	2	2	2	2	3	5	2	4	3	2	3	3	3	1	3	3	3	3	3	3	2	3	3	4	3	4
148	19	1	2	2	2	2	2	2	2	5	2	2	2	2	2	2	6	2	2	2	2	2	2	2	2	2	2	2	5	2	6	2	2	2	2	2	2	2	2	3	3	3	3	3	3	3	4	3	3
149	19	1	1	2	3	3	2	2	4	2	4	1	1	1	2	2	1	2	1	1	1	1	2	5	3	1	3	2	7	3	1	2	2	6	1	1	1	2	3	3	3	4	3	2	2	2	3	3	3
150	19	0	NA	2	5	5	5	5	4	6	7	1	2	2	4	2	1	3	5	2	7	5	5	5	4	3	5	4	5	2	5	2	5	3	3	4	1	6	4	3	3	2	3	2	3	3	3	3	3
151	19	0	1	5	7	5	7	1	7	5	3	3	1	1	1	1	5	1	1	1	1	3	5	3	1	3	3	7	7	1	5	5	5	7	1	3	1	1	5	2	3	3	3	3	3	3	4	3	3
152	19	0	2	2	2	4	5	2	2	1	1	6	4	1	3	1	4	2	3	3	4	1	4	4	2	1	1	6	7	1	3	5	4	3	4	1	4	1	1	4	3	4	3	2	3	4	4	3	3
153	19	1	2	2	4	4	2	6	4	3	3	4	5	4	5	4	7	4	3	5	3	5	3	4	4	5	4	3	4	4	3	5	4	4	4	2	5	2	3	3	3	3	3	2	2	3	3	2	3
154	19	0	2	3	4	3	5	5	5	2	2	4	3	5	3	3	5	3	3	3	3	3	3	3	3	4	4	3	4	3	3	3	3	3	5	4	3	4	3	4	3	3	3	3	3	3	3	3	3
155	19	1	2	2	2	2	2	1	3	2	2	3	2	1	2	1	3	1	2	1	2	2	3	2	2	2	1	3	2	2	5	2	2	1	2	2	3	2	3	4	4	4	3	3	3	3	3	4	4
156	19	0	2	4	5	4	5	4	5	4	3	4	5	4	5	4	5	4	5	4	3	4	5	3	3	3	3	4	4	3	5	4	4	5	4	3	4	4	3	2	3	3	3	3	3	2	3	3	2
157	19	0	1	1	1	1	2	1	1	1	1	3	1	1	1	1	1	1	2	1	2	1	1	1	1	1	2	1	4	4	2	1	1	5	1	1	1	2	2	4	4	4	4	4	4	4	4	4	4
158	19	0	2	2	2	2	1	1	3	2	1	2	1	4	1	1	1	1	1	1	2	1	1	3	1	1	1	1	7	1	6	1	1	3	3	1	2	1	1	3	3	4	3	3	3	3	4	3	4
159	19	0	2	4	5	4	5	4	5	4	3	4	5	4	5	4	5	5	4	5	4	3	4	3	4	3	3	4	4	3	5	4	4	5	4	3	5	3	4	2	3	2	2	2	2	3	2	2	3
160	19	0	2	1	1	1	2	1	1	1	1	1	1	1	1	1	1	1	1	1	1	1	1	1	1	1	1	1	7	1	1	1	1	7	1	1	1	2	2	4	4	4	4	4	4	4	4	4	4
161	19	0	2	1	6	2	2	4	1	1	1	4	1	1	1	1	1	1	1	2	1	1	1	1	1	1	1	1	7	1	2	1	4	4	2	2	2	4	4	3	3	4	3	3	3	3	3	2	2
162	19	0	2	5	3	2	3	2	3	2	5	2	3	6	3	3	2	3	3	2	5	6	2	5	5	5	6	3	2	5	3	3	3	2	6	7	1	7	7	3	2	3	3	2	2	4	1	3	1
163	19	0	2	7	2	3	3	3	3	2	6	2	2	6	3	1	1	1	1	3	6	6	2	5	6	6	6	3	2	5	3	3	3	2	6	7	1	7	7	1	2	3	3	2	2	4	1	3	1
164	19	1	NA	2	7	2	1	2	1	1	1	6	1	1	1	1	1	2	1	2	3	4	3	1	4	3	2	1	7	4	4	1	5	6	1	5	2	3	5	3	4	3	3	2	3	3	4	4	4
165	19	1	2	3	7	6	3	1	3	2	1	1	1	3	6	1	3	5	2	5	5	5	1	1	2	2	1	2	5	2	7	1	3	5	5	3	3	2	3	3	2	3	3	3	4	3	4	3	3
166	19	1	2	6	6	6	3	3	5	3	4	4	5	4	4	2	6	4	4	5	3	6	7	6	6	4	7	4	6	6	6	6	6	6	6	6	6	6	7	1	1	1	2	1	2	2	4	1	1
167	19	1	2	2	4	3	3	2	2	6	6	2	5	6	2	2	2	2	2	2	3	2	2	2	2	2	2	2	4	3	2	2	2	2	2	2	2	2	3	3	3	4	3	3	3	3	3	4	4
168	19	1	2	2	6	7	5	3	5	3	2	2	3	1	1	1	3	1	1	1	2	3	3	1	1	2	1	4	6	2	3	1	2	2	2	3	3	2	1	3	3	4	3	3	3	4	4	4	4
169	19	1	2	3	2	1	4	1	1	7	6	1	7	6	1	3	1	1	1	5	2	7	6	1	1	6	3	1	4	1	1	1	1	4	2	7	5	4	6	3	3	4	3	3	4	4	4	4	4
170	19	0	1	1	5	2	3	3	5	2	1	1	3	3	3	1	2	1	2	1	3	1	3	2	4	5	3	5	5	2	2	2	1	2	3	2	2	5	6	4	3	4	3	3	3	3	3	4	4
171	19	0	2	2	2	2	3	2	2	2	2	6	2	2	2	2	2	4	2	2	2	2	2	2	2	2	2	2	6	2	2	2	2	2	6	5	2	3	3	3	3	3	3	2	3	3	3	3	4
172	19	0	2	6	6	7	7	6	6	4	3	3	1	2	4	1	4	1	4	2	5	2	2	4	2	6	2	1	7	4	3	4	1	1	4	7	2	2	4	4	3	3	3	3	3	3	2	2	3
173	19	0	NA	5	6	6	3	6	5	5	1	4	4	3	7	4	4	6	5	6	2	5	4	5	6	3	4	4	6	4	6	2	6	4	5	5	6	3	4	3	3	3	3	2	3	3	4	4	4
174	19	0	2	2	5	4	4	5	3	3	2	3	5	5	4	3	4	4	5	4	3	2	5	5	5	4	4	5	3	4	5	5	6	6	4	2	4	2	2	3	3	3	3	1	2	3	3	3	2
175	19	0	2	1	6	2	1	1	1	1	1	3	1	1	1	1	1	1	1	1	1	1	1	1	2	1	1	1	6	2	1	1	1	1	6	6	1	5	4	3	3	4	4	3	4	4	4	4	4
176	19	0	2	3	3	6	4	5	3	5	3	3	3	3	3	2	6	3	3	5	3	3	3	3	3	3	3	3	3	3	3	3	3	2	3	3	4	4	5	3	4	3	3	3	2	3	3	3	2
177	19	0	2	4	6	5	5	6	6	4	2	3	6	3	5	3	2	2	2	6	3	2	2	2	2	2	3	5	5	4	3	2	6	2	3	3	5	5	5	3	3	3	3	2	4	3	3	3	3
178	19	0	2	7	2	1	4	2	4	2	1	6	3	2	2	2	3	4	1	2	1	2	6	2	1	3	4	3	5	4	2	2	4	3	6	6	1	1	4	3	2	3	3	2	3	3	3	3	3
179	19	0	1	4	5	5	5	3	5	5	4	5	5	2	3	2	3	2	2	2	4	4	5	3	3	6	4	5	6	3	5	4	3	5	2	4	4	2	4	3	3	4	3	3	3	4	4	4	4
180	19	0	2	2	5	3	5	1	5	1	1	1	4	1	5	1	3	1	3	1	7	2	2	1	2	3	2	4	6	2	6	2	2	2	5	5	4	3	2	3	3	4	3	3	3	3	4	3	3
181	19	0	2	1	4	2	3	2	2	2	1	2	2	1	2	2	2	2	2	2	6	1	2	1	1	1	3	4	6	1	4	3	5	5	2	2	2	1	2	2	4	3	3	3	4	3	4	3	4
182	19	1	2	4	6	4	5	5	4	5	2	2	6	3	3	2	5	2	5	2	6	4	6	2	3	6	2	5	6	2	6	5	6	3	4	5	5	5	5	2	2	2	2	3	2	2	4	2	2
183	19	0	2	3	6	5	4	3	3	3	1	4	4	2	4	2	2	3	4	3	3	3	4	2	3	3	2	3	5	4	4	2	4	3	3	3	4	3	4	3	3	3	3	2	3	3	4	3	3
184	19	0	1	1	5	4	4	3	2	3	1	2	3	2	3	1	3	3	5	2	2	1	4	3	3	2	4	4	6	2	6	3	3	4	1	1	2	1	2	4	3	3	4	2	4	4	4	4	4
185	19	0	2	1	6	6	6	4	6	5	3	1	6	2	5	2	4	2	4	1	5	3	4	4	2	5	4	3	6	4	5	4	2	6	2	3	4	2	7	3	3	4	3	3	3	3	3	4	4
186	19	0	2	2	5	5	2	2	3	2	2	5	4	2	3	2	4	2	5	3	5	3	5	2	2	3	2	5	6	3	5	2	5	4	5	5	3	3	2	3	3	2	3	2	2	2	3	2	2
187	19	0	2	1	7	3	6	3	6	2	1	1	3	1	5	2	2	2	2	2	5	2	3	3	2	2	3	5	7	1	5	5	6	6	1	2	3	2	2	3	3	4	3	3	4	4	3	4	4
188	19	0	2	4	4	3	2	1	5	2	2	4	5	2	4	2	4	3	4	2	3	4	3	3	2	3	4	3	2	3	5	3	3	3	4	5	2	4	5	3	2	4	3	2	3	2	4	2	3
189	19	0	2	1	4	7	4	4	2	1	1	5	3	2	5	1	5	1	4	1	1	1	1	2	1	3	1	5	5	3	5	2	4	5	1	3	2	3	3	4	4	4	4	1	4	4	2	4	4
190	19	0	2	1	7	7	7	1	7	1	1	4	4	1	4	1	1	1	7	1	4	1	4	1	1	4	5	4	7	1	4	1	1	4	7	7	1	1	2	4	4	4	4	3	4	4	4	4	4
191	19	1	NA	2	5	5	5	2	5	4	2	3	3	2	5	1	4	2	2	5	2	7	1	2	2	3	3	5	6	2	5	4	5	5	3	4	3	3	3	3	3	4	3	3	3	3	3	3	4
192	19	1	2	1	6	6	6	2	5	2	1	1	7	1	2	2	6	2	6	1	6	2	6	2	2	6	3	6	6	2	6	2	2	4	2	2	1	5	3	3	3	3	4	3	3	4	4	3	4
193	19	1	2	2	5	1	1	1	2	1	2	2	2	2	2	2	2	4	1	2	2	3	2	1	3	6	2	2	6	2	2	4	4	2	2	6	2	2	2	3	3	2	3	2	3	3	4	3	3
194	19	1	2	2	6	5	6	2	5	4	1	2	5	1	3	1	6	5	3	4	3	2	6	3	2	5	5	6	5	3	5	4	4	5	3	4	4	4	4	3	3	3	3	2	3	3	3	2	3
195	19	1	2	3	4	3	5	2	2	2	2	3	2	2	2	2	2	1	2	2	3	2	2	2	2	4	2	3	3	2	5	2	3	3	4	4	2	2	2	3	3	4	3	2	3	2	3	3	2
196	19	1	2	3	5	4	5	2	3	2	2	3	3	2	3	2	2	4	3	3	5	3	2	3	2	5	3	5	6	3	5	2	2	4	2	2	3	3	2	3	3	3	3	3	4	4	3	4	4
197	19	1	2	6	3	4	2	5	3	5	6	5	2	3	4	4	4	3	6	3	3	5	5	5	3	3	1	3	6	5	5	3	5	4	4	4	1	6	5	2	3	4	4	3	3	1	4	3	1
198	19	1	2	2	3	2	2	2	2	3	2	3	2	3	2	1	2	3	2	2	3	2	2	2	2	2	3	2	5	2	3	5	5	2	3	3	3	2	4	3	3	3	3	3	3	3	3	4	4
199	19	1	2	2	2	2	2	2	2	1	3	3	1	2	2	2	2	1	1	2	2	2	2	3	3	2	3	3	2	2	2	3	2	2	5	5	2	4	3	3	3	3	3	3	3	3	3	4	4
200	19	0	2	2	2	2	2	2	2	2	2	2	2	2	2	2	2	2	2	2	2	2	2	2	2	2	2	2	4	2	2	1	1	2	2	2	2	2	2	4	4	4	4	3	3	3	3	3	4
201	19	0	2	3	3	2	1	2	2	1	1	4	3	1	1	1	2	1	2	1	3	2	4	3	1	4	3	3	6	4	4	3	2	1	6	5	4	3	3	4	4	3	3	3	4	4	4	4	4
202	19	0	2	1	4	7	5	4	3	1	2	1	1	1	2	1	1	1	1	1	2	1	1	2	1	4	1	1	3	1	3	1	1	4	2	2	1	1	1	4	4	4	4	2	4	3	4	4	4
203	19	0	2	2	5	4	4	5	3	3	2	3	5	5	4	3	4	6	5	4	3	2	5	5	5	4	4	5	3	4	5	5	6	6	4	2	4	2	2	3	3	3	3	1	2	3	3	3	2
204	19	0	1	1	6	2	4	2	5	1	1	1	1	1	2	1	2	2	2	2	2	1	1	2	1	2	3	1	6	1	3	2	1	1	1	1	1	2	4	4	3	4	4	2	3	2	4	4	4
205	19	0	2	2	7	6	6	5	5	4	2	4	5	3	4	1	4	1	4	1	3	4	4	3	2	4	3	5	5	3	5	4	6	5	1	4	4	3	4	3	3	3	3	2	3	3	4	3	3
206	19	0	2	6	4	4	6	1	4	5	1	2	4	2	4	1	6	2	2	4	5	2	2	2	1	3	2	4	5	2	2	1	2	5	2	4	5	4	2	3	2	4	3	1	3	4	2	4	4
207	19	1	2	2	6	5	2	2	2	2	1	5	5	2	2	1	2	1	2	1	7	1	1	2	1	1	2	2	7	1	2	1	1	4	2	6	2	3	2	3	3	3	3	3	3	3	3	3	4
208	19	1	2	4	5	6	5	2	1	4	1	3	4	6	4	1	4	2	2	2	6	5	4	3	1	5	5	5	5	3	5	2	2	5	4	6	2	3	6	2	3	2	2	1	2	2	3	2	3
209	19	1	2	2	7	5	5	3	6	4	1	2	5	3	3	2	3	4	5	4	5	2	1	2	2	1	3	2	6	2	2	1	1	5	3	2	1	2	4	3	3	3	3	3	3	3	3	4	4
210	19	1	2	2	3	2	2	2	2	2	2	2	2	2	2	2	2	2	2	2	2	2	2	2	2	2	2	2	5	2	2	2	2	5	2	2	2	2	3	3	3	3	3	3	3	3	3	3	3
211	19	1	2	4	4	3	2	1	5	2	2	4	5	2	4	2	4	3	4	2	3	4	3	3	1	3	4	3	2	3	5	3	3	3	4	5	2	4	5	3	2	4	3	2	3	2	4	2	3
212	19	1	1	4	2	3	2	5	5	1	2	2	1	2	2	1	1	1	1	1	2	2	5	2	3	2	3	1	5	3	1	1	1	1	7	7	1	3	3	3	3	4	3	3	3	3	3	4	4
213	19	1	2	2	4	2	6	6	2	2	1	1	1	2	2	2	1	1	2	2	2	2	2	2	2	2	1	2	2	1	5	2	2	5	3	2	2	2	2	4	3	2	3	2	3	2	3	1	2
214	19	1	2	3	1	1	1	2	2	1	1	2	1	2	2	1	7	2	2	3	2	2	1	1	1	2	2	6	4	4	2	2	4	1	2	6	2	4	1	3	4	4	4	3	3	3	4	4	4
215	19	1	2	3	6	7	5	1	6	6	3	4	3	4	5	1	5	3	4	4	5	5	1	2	3	3	2	5	6	2	3	5	5	5	3	5	4	1	4	3	3	2	2	3	3	3	4	3	3
216	19	1	2	3	6	6	5	2	7	6	2	2	6	1	4	1	4	2	6	1	5	3	7	3	4	6	1	5	6	5	7	4	4	2	1	1	4	5	5	2	3	1	3	2	2	1	3	1	1
217	19	1	2	2	5	5	4	5	6	5	2	3	4	2	4	2	3	1	2	5	3	2	3	2	2	3	2	3	6	2	2	2	2	5	3	3	2	3	3	3	3	2	3	3	3	3	3	3	3
218	19	1	1	1	7	6	2	1	1	1	1	1	2	1	1	1	2	2	6	1	7	1	1	1	1	1	1	1	7	2	7	2	4	7	1	3	2	1	2	4	4	4	4	4	4	1	4	4	4
219	19	0	2	3	5	6	3	1	3	1	1	3	3	1	1	1	2	1	1	1	7	1	1	1	1	7	1	1	1	1	4	1	7	1	1	1	1	1	1	3	3	2	4	3	4	4	4	4	4
220	19	0	2	6	3	2	3	3	3	2	6	2	2	5	3	2	2	2	2	3	5	5	2	4	6	6	6	3	3	5	2	2	3	3	5	6	2	6	6	2	2	3	1	3	2	3	3	3	3
221	19	1	2	2	2	1	2	2	2	2	1	4	1	2	2	1	1	1	1	1	1	1	1	3	4	1	2	3	6	1	1	1	1	4	4	4	4	4	1	3	4	4	3	3	4	4	4	4	4
222	19	1	2	6	1	4	2	7	7	4	1	1	1	2	4	4	4	4	1	1	1	1	1	1	1	1	1	1	7	1	1	1	1	7	1	1	1	1	1	4	4	2	3	2	3	3	3	2	3
223	19	1	2	2	4	5	6	3	2	4	2	2	2	2	3	2	6	3	6	1	2	4	6	5	2	4	7	5	6	2	2	1	5	3	3	2	4	2	3	2	3	4	3	2	2	2	3	3	4
224	19	0	2	3	6	4	7	1	4	6	2	1	1	1	2	1	1	2	1	1	1	1	1	4	3	2	2	5	4	2	3	5	4	5	4	4	5	5	3	3	3	3	3	1	2	3	1	4	3
225	19	0	2	2	2	1	1	2	2	2	1	3	1	1	2	2	2	3	3	2	3	2	1	2	2	2	3	2	5	2	1	2	2	2	4	3	1	2	2	4	3	4	4	3	3	3	3	4	4
226	19	0	2	3	5	5	4	5	4	4	3	4	4	2	5	4	4	5	4	4	3	2	4	4	3	3	3	5	5	2	5	4	5	5	2	2	5	3	3	3	3	2	3	2	3	3	3	2	2
227	19	0	2	4	6	6	6	4	5	6	1	4	6	1	6	1	1	1	7	1	2	4	7	2	1	6	4	6	7	4	7	3	1	7	1	4	6	3	6	2	2	3	2	2	2	2	3	2	2
228	19	0	2	4	5	6	5	4	3	4	3	6	5	4	3	4	5	6	5	5	4	5	4	3	2	3	4	3	4	3	6	5	4	4	5	3	6	4	3	4	3	2	3	3	3	2	3	3	2
229	19	0	2	1	7	7	7	5	4	3	3	7	5	5	3	1	4	5	3	5	2	6	5	4	1	4	1	3	4	7	4	6	3	6	5	2	4	6	5	1	2	2	2	3	3	2	3	1	3
230	19	0	2	1	4	1	2	1	2	4	2	4	1	2	2	1	2	4	1	4	4	1	2	2	2	3	2	1	4	2	2	4	4	4	6	4	4	3	2	4	4	3	3	4	3	3	4	3	3
231	19	0	2	2	4	2	2	2	2	4	1	6	1	1	4	1	6	2	5	3	1	2	4	1	1	4	2	3	6	2	3	1	5	4	3	2	4	1	2	4	4	3	4	2	4	4	4	3	3
232	19	1	1	3	3	2	1	2	2	2	3	3	1	5	4	1	2	2	2	1	6	6	6	1	4	4	7	6	6	2	6	2	5	5	2	4	2	2	2	3	3	3	3	3	3	3	3	3	3
233	19	1	1	1	6	5	5	3	3	2	1	2	2	7	2	1	4	1	2	1	2	6	6	2	2	2	2	2	6	2	2	2	2	2	3	3	2	5	2	3	4	3	3	2	3	3	3	3	2
234	19	0	2	4	4	4	4	4	4	4	4	4	4	4	4	4	4	4	4	4	4	4	4	4	4	4	4	5	4	4	4	4	4	4	3	4	4	1	2	4	4	4	4	1	4	4	4	4	4
235	19	0	2	2	2	5	4	1	2	1	6	2	1	2	2	2	1	2	2	2	6	7	2	1	2	5	6	2	6	2	2	1	2	2	1	2	1	2	4	2	3	3	3	3	4	3	1	2	3
236	19	1	2	3	7	7	6	4	6	3	2	1	5	2	2	1	1	2	6	1	7	4	1	1	2	5	6	7	7	2	4	1	5	7	1	4	1	1	4	4	3	4	3	1	4	2	4	2	4
237	19	1	2	3	5	4	5	5	4	5	2	3	4	4	2	2	4	2	1	1	5	3	4	3	3	4	4	3	4	3	5	4	2	4	3	3	4	3	4	3	3	2	2	2	2	3	4	3	3
238	19	1	1	1	1	1	1	1	1	1	1	2	1	1	1	1	2	1	1	1	1	1	1	1	1	1	1	1	7	1	1	1	1	5	2	2	1	1	1	4	4	4	4	2	4	4	4	4	4
239	19	1	2	1	5	2	3	1	2	1	1	1	2	2	1	2	2	2	2	2	3	2	2	1	1	2	4	3	7	1	2	1	2	3	1	2	2	5	5	4	4	4	4	3	3	3	4	3	3
240	19	1	2	4	5	3	1	2	1	1	1	5	1	2	1	1	1	5	1	6	5	2	1	5	1	2	4	3	4	1	1	1	2	1	3	3	1	6	3	3	3	3	4	2	3	3	4	4	4
241	19	1	2	3	2	2	5	2	5	2	2	2	2	1	2	1	4	1	1	1	1	2	1	2	1	4	3	1	6	3	2	2	4	6	1	2	1	2	4	3	4	3	4	3	4	4	4	4	4
242	19	1	2	3	5	5	5	5	6	5	3	4	4	2	4	5	5	4	4	3	4	5	4	3	3	2	4	5	6	3	5	4	4	4	4	4	3	4	4	2	3	3	3	2	3	2	3	2	3
243	19	1	2	3	1	4	4	2	1	1	3	1	5	1	1	1	5	7	1	3	2	5	5	2	4	5	5	5	6	2	6	6	5	5	3	4	3	4	5	3	3	3	3	2	3	3	3	4	4
244	19	1	2	3	5	4	5	4	4	4	4	4	4	4	4	4	4	4	4	4	4	4	4	4	4	4	4	4	4	4	4	4	4	4	4	4	4	4	4	3	3	3	3	3	3	3	3	3	3
245	19	1	2	2	6	4	3	2	3	4	1	3	5	2	2	2	2	2	4	2	1	1	2	2	2	2	2	2	2	2	5	1	1	3	4	3	2	2	2	3	3	3	3	3	3	3	3	3	3
246	19	1	2	6	6	2	1	2	4	1	3	4	2	6	2	2	6	7	2	6	4	5	2	2	2	6	4	6	6	2	4	1	6	5	7	6	1	4	2	4	4	4	4	1	2	4	4	4	4
247	19	1	2	4	7	7	6	5	3	3	4	2	4	1	1	2	2	2	3	1	6	2	3	4	5	5	4	4	7	4	6	3	6	7	2	4	1	5	6	2	3	4	2	2	4	4	4	3	3
248	19	1	2	2	6	6	2	2	3	2	1	1	2	2	2	2	5	2	1	4	2	2	2	2	3	3	4	2	4	3	2	2	2	2	2	2	2	4	4	3	3	4	3	2	2	3	3	2	4
249	19	1	2	2	5	2	6	4	4	4	2	2	2	2	4	3	4	3	4	2	2	2	2	4	3	2	2	3	6	3	2	2	2	5	2	2	2	4	3	2	3	3	2	2	2	2	3	3	3
250	19	1	2	4	6	3	3	4	3	2	3	3	2	2	3	5	3	5	3	4	3	5	5	4	5	5	3	5	4	3	5	3	3	3	5	5	3	3	5	2	2	3	3	2	3	2	3	3	3
251	19	1	2	2	7	6	5	2	5	5	1	2	5	2	6	2	4	2	2	2	5	2	6	3	2	5	2	6	7	1	6	2	7	5	2	6	2	1	5	3	3	3	3	2	2	3	3	3	3
252	19	1	2	5	6	4	4	3	2	3	5	4	1	4	3	3	4	4	3	4	3	5	4	3	4	2	3	3	3	2	7	2	5	2	6	4	4	4	4	3	3	3	4	3	3	3	3	3	4
253	19	1	2	7	6	1	1	5	2	1	1	7	5	1	4	1	1	3	3	1	1	1	7	1	1	1	4	2	7	1	5	1	1	6	1	1	1	1	3	3	4	3	4	2	4	4	4	4	4
254	19	1	2	1	7	2	2	1	2	2	1	1	1	1	4	1	4	1	2	1	3	1	1	1	1	1	1	1	5	2	1	1	1	1	1	1	3	3	7	3	3	4	3	4	3	3	3	3	3
255	19	1	2	5	2	2	3	2	3	3	5	2	2	6	2	2	4	2	3	2	6	5	2	7	5	6	5	2	3	6	2	3	2	3	6	5	3	5	4	2	2	2	3	4	2	3	2	3	2
256	19	1	1	1	5	2	1	2	2	2	2	1	2	1	1	2	1	1	2	2	4	2	1	2	3	3	1	2	6	6	2	4	2	2	3	3	2	3	3	4	3	3	3	2	3	3	4	3	4
257	19	1	2	2	6	7	7	1	7	4	2	1	3	1	2	1	2	1	6	1	5	2	1	1	2	2	2	6	6	2	1	2	1	6	1	2	2	2	3	3	3	2	2	2	3	2	3	2	3
258	19	1	2	2	6	6	2	2	6	1	1	1	2	2	1	1	1	4	1	1	6	2	3	5	4	5	4	4	6	3	1	1	2	2	3	3	2	3	4	3	3	3	3	2	3	3	4	3	4
259	19	1	2	2	1	2	1	3	5	3	1	1	1	1	1	2	6	1	1	1	1	1	1	1	1	1	3	1	5	2	6	1	1	4	1	1	1	2	4	3	3	2	3	2	3	3	3	2	4
260	19	1	2	3	5	5	4	1	1	1	3	4	5	3	5	5	5	5	4	4	3	4	5	4	3	4	3	5	5	4	5	4	5	4	3	3	5	3	3	3	3	3	3	3	2	3	3	3	3
261	19	1	1	1	6	6	2	1	1	1	1	1	2	1	1	1	1	2	2	2	1	3	1	1	2	6	2	2	6	2	1	1	2	2	1	1	1	1	2	4	4	4	4	4	4	4	4	4	4
262	19	1	2	3	5	5	5	5	5	5	3	5	5	3	5	5	5	5	5	5	3	3	5	3	3	3	3	5	5	3	5	5	5	5	3	3	5	3	3	3	3	2	3	2	3	3	3	2	2
263	19	1	2	4	2	5	3	5	4	2	4	3	3	5	5	3	3	5	5	3	3	5	5	5	5	4	6	4	3	6	2	2	3	4	5	5	2	6	5	1	2	3	1	3	2	1	2	3	2
264	19	1	1	1	7	7	7	4	4	1	1	1	1	1	1	1	1	1	1	2	1	1	4	5	1	1	6	1	7	4	7	4	3	7	1	1	2	4	5	3	3	4	4	3	4	4	4	4	3
265	19	1	2	2	7	6	6	4	6	4	2	1	4	1	2	1	2	1	3	1	7	2	3	2	2	1	3	5	7	3	2	1	4	6	1	1	2	1	2	3	3	3	3	2	3	2	3	3	3
266	19	1	2	4	4	4	4	3	3	5	4	4	5	4	3	3	4	4	3	4	5	4	5	5	5	4	3	5	5	3	4	4	4	3	5	5	4	5	5	4	4	1	4	1	4	4	4	1	1
267	19	1	2	6	1	1	1	4	2	1	1	7	7	1	6	7	1	5	4	4	1	6	4	3	2	1	2	4	2	5	1	1	4	1	7	6	2	7	6	3	3	3	2	2	3	3	4	3	3
268	19	1	2	2	2	2	2	2	2	2	2	1	2	2	2	2	2	2	2	2	2	2	2	2	2	2	2	2	6	2	2	2	2	2	2	2	2	2	2	4	4	4	4	2	3	4	3	4	4
269	19	1	1	2	1	5	2	1	5	5	2	1	1	2	1	1	2	1	1	5	2	2	1	1	1	2	2	1	6	2	1	1	5	4	2	2	2	2	3	3	3	3	3	3	3	3	3	4	4
270	19	1	2	4	3	2	2	2	2	2	2	4	4	4	2	2	2	2	2	4	2	4	4	2	2	2	2	2	6	2	4	2	2	2	2	2	4	2	2	3	3	3	3	3	3	3	3	3	3
271	19	1	2	2	7	7	6	6	5	1	4	1	3	2	4	5	1	1	5	1	7	2	1	2	3	7	3	2	5	3	1	1	4	1	2	3	1	4	4	3	3	4	3	3	3	4	4	4	2
272	19	1	2	2	6	2	2	2	3	2	2	2	2	2	2	2	4	2	2	2	2	6	1	6	6	2	4	2	2	2	5	2	2	4	2	2	2	3	3	2	2	3	2	2	2	3	3	2	2
273	19	1	2	1	1	1	2	1	1	1	1	4	1	1	2	1	2	1	1	1	4	3	1	1	1	1	1	1	5	1	1	1	4	1	7	7	1	3	2	3	3	4	3	3	4	4	4	4	4
274	19	1	1	1	7	7	7	7	7	7	1	1	4	1	1	1	2	1	7	1	7	1	6	1	1	4	2	7	7	1	4	1	2	7	1	2	1	1	6	4	4	3	2	3	4	4	4	2	4
275	19	1	1	2	7	7	7	2	5	5	1	1	6	1	3	1	7	1	7	1	5	2	6	5	3	5	2	5	6	4	5	5	2	6	2	5	3	2	4	2	3	3	2	2	3	3	2	2	2
276	19	1	1	1	7	7	7	5	6	3	1	1	2	1	1	1	7	3	5	1	5	1	4	3	2	7	6	5	7	2	5	2	1	5	1	3	3	1	3	3	3	3	3	1	3	3	4	4	4
277	19	1	1	2	1	1	1	5	4	5	3	5	5	3	5	3	6	4	7	5	3	3	5	2	2	3	2	5	6	4	5	6	4	6	4	4	4	3	4	4	4	1	4	1	4	4	4	1	1
278	19	1	1	6	5	6	6	4	1	1	3	6	3	4	2	1	1	1	1	1	7	4	1	2	2	3	2	2	6	2	5	3	5	6	4	4	3	3	2	3	3	4	3	3	3	3	3	4	4
279	19	0	2	7	6	2	6	1	4	1	1	2	3	1	1	1	1	1	1	1	5	1	1	1	3	5	1	7	6	5	4	1	1	5	5	5	4	5	3	2	3	3	3	3	3	2	3	3	2
280	19	1	NA	3	5	6	4	2	3	2	4	2	4	3	2	5	3	5	1	6	1	6	1	7	2	1	6	1	7	4	2	1	1	2	2	1	1	2	4	3	4	2	3	3	3	3	3	3	4
281	19	1	2	4	6	5	5	3	4	4	2	2	4	2	4	2	4	2	4	2	5	4	3	3	4	4	3	4	4	3	5	4	4	5	2	3	4	2	2	2	3	2	2	2	2	2	3	3	2
282	19	0	2	2	6	3	3	5	1	1	3	3	3	5	3	3	3	3	3	3	5	5	5	3	3	3	5	3	5	5	2	2	2	3	6	5	3	5	5	3	3	3	3	2	3	3	3	3	3
283	19	1	2	2	6	7	5	4	6	4	1	5	4	2	4	2	4	5	5	4	5	2	5	3	4	5	3	4	5	3	4	3	4	5	3	3	3	1	2	2	2	2	3	2	3	3	4	2	2
284	19	1	2	2	3	4	2	3	6	3	1	4	5	3	4	2	4	2	3	1	2	2	4	5	2	2	5	2	6	2	5	1	1	1	5	3	4	2	3	3	3	2	3	1	3	4	3	3	3
285	19	1	1	1	4	2	5	1	2	1	1	1	4	1	1	1	5	1	1	1	3	1	1	1	1	4	1	2	7	1	2	1	1	4	1	1	1	1	1	3	4	4	4	3	4	4	4	3	4
286	19	1	1	2	3	4	5	2	3	2	2	2	2	2	2	2	2	2	2	1	2	2	2	2	2	3	2	2	6	2	2	2	2	2	2	2	2	2	2	3	3	3	3	2	3	3	3	3	3
287	19	1	2	2	5	2	2	5	2	2	3	2	1	3	3	1	1	1	1	1	7	2	2	1	2	6	2	5	6	2	6	2	1	5	2	6	1	5	6	2	2	3	3	2	2	3	3	3	4
288	19	1	1	2	6	2	5	1	3	1	2	1	1	2	3	1	1	1	1	1	2	2	5	2	2	4	6	4	5	2	2	3	3	5	2	3	1	2	6	3	3	3	2	2	3	3	4	3	4
289	19	1	2	2	1	1	1	2	2	1	2	2	1	3	2	1	3	3	2	2	2	2	2	2	2	2	2	2	2	2	1	2	3	5	5	5	2	5	2	3	3	4	3	3	3	3	3	4	4
290	19	0	2	1	7	7	1	1	3	4	1	1	3	1	3	1	4	1	3	2	2	3	4	1	1	2	1	3	7	2	2	5	2	3	1	4	4	3	3	2	2	1	2	1	3	3	4	2	4
291	19	0	2	1	6	2	1	1	1	2	1	5	1	1	4	1	1	1	1	1	5	2	1	1	1	1	2	3	3	2	3	1	1	2	3	6	2	6	1	3	3	4	4	2	4	2	4	3	4
292	19	0	2	1	6	4	4	1	3	1	1	4	4	1	3	1	2	1	4	1	7	1	1	1	1	7	1	7	7	1	2	1	1	5	1	1	1	1	1	4	4	3	4	4	4	4	4	4	4
293	19	0	1	2	7	4	2	3	2	1	7	6	3	1	1	2	1	1	1	5	2	2	5	3	5	3	1	2	6	2	5	2	3	5	5	4	1	2	4	3	2	3	3	2	3	3	4	3	3
294	19	1	2	1	2	2	1	2	3	2	2	2	2	2	2	2	2	2	2	2	2	2	2	2	2	2	2	2	2	2	2	2	2	2	3	3	2	3	2	3	3	3	3	2	3	3	3	3	3
295	19	1	2	3	6	6	7	5	5	5	2	2	6	2	4	2	4	2	6	2	6	6	6	6	3	6	5	4	6	2	6	2	3	6	2	4	2	5	3	2	3	2	3	2	3	2	4	2	2
296	19	1	2	2	7	1	1	2	7	2	1	3	1	4	4	1	2	4	5	2	2	5	1	1	2	3	4	5	7	1	4	1	6	7	2	1	4	3	4	3	4	3	3	3	3	3	4	3	4
297	19	1	2	2	6	4	5	3	3	4	3	3	2	2	4	2	2	2	2	2	3	3	4	2	2	4	3	5	5	2	2	2	2	5	2	3	2	4	4	3	3	3	3	3	3	3	3	3	3
298	19	1	1	2	7	2	2	4	2	3	4	1	1	2	1	1	1	1	1	2	2	2	6	2	3	2	2	4	4	5	3	3	2	6	2	1	6	2	4	4	3	3	3	3	4	3	4	4	4
299	19	1	2	2	4	2	2	2	3	2	1	1	2	2	5	1	2	2	2	1	4	1	2	3	3	2	2	3	6	2	1	2	2	2	3	3	1	4	3	3	3	4	3	3	4	4	4	3	4
300	19	1	2	2	7	3	4	2	2	2	2	2	1	1	1	1	1	1	1	1	2	1	1	2	1	1	2	2	7	1	1	1	1	7	2	1	2	2	1	4	4	4	4	2	4	3	4	4	4
301	19	1	1	2	5	3	3	3	5	2	2	1	2	2	2	1	2	2	2	2	2	1	4	2	2	2	2	2	6	2	5	2	2	3	2	2	1	3	4	3	3	3	3	3	3	3	4	4	4
302	19	0	2	1	1	1	5	6	7	1	1	2	7	1	2	1	2	3	1	5	1	1	2	1	1	2	1	2	7	1	1	1	1	6	1	1	7	1	2	4	1	2	4	2	3	2	3	2	4
303	19	0	2	1	1	1	1	5	6	1	2	2	1	1	1	1	3	1	1	1	1	1	1	1	1	1	1	5	7	3	5	2	1	3	1	1	2	1	1	4	4	4	4	3	4	4	4	4	4
304	19	0	2	3	3	2	2	2	4	2	3	3	2	3	4	2	2	2	2	2	3	6	2	4	3	4	2	2	4	3	4	2	2	2	4	3	2	3	4	3	3	3	3	3	3	3	3	3	3
305	19	0	1	1	7	2	5	4	7	4	1	1	2	1	1	4	6	3	2	1	2	1	1	1	3	2	3	2	6	2	1	1	2	6	1	1	1	1	3	4	4	4	4	4	4	4	4	4	4
306	19	0	1	1	2	3	1	2	1	1	1	3	1	1	2	2	1	1	1	1	1	1	2	2	1	1	4	3	2	1	2	2	1	2	6	6	2	2	2	3	3	4	3	4	4	3	3	4	4
307	19	0	1	2	2	2	2	5	4	2	4	6	2	3	2	2	2	3	2	2	3	3	2	3	6	2	2	2	3	2	2	2	2	3	5	5	2	5	3	2	4	4	3	3	3	3	3	3	3
308	19	0	2	1	5	2	1	2	1	1	1	2	1	1	1	1	2	2	2	1	2	1	1	3	5	2	2	6	6	2	2	2	2	1	7	6	6	4	6	4	4	3	4	3	4	4	4	3	4
309	19	0	2	3	5	5	5	3	3	3	3	3	3	3	3	2	4	2	2	2	3	4	3	4	3	5	3	2	4	3	2	2	4	2	3	4	4	4	3	3	2	2	2	2	3	3	3	3	3
310	19	0	2	3	5	5	5	4	5	3	2	4	4	3	4	3	3	3	5	3	4	3	5	3	4	4	5	5	5	3	4	4	3	5	3	3	4	3	4	3	4	2	2	3	2	2	4	3	3
311	19	0	2	3	6	3	4	4	5	6	2	2	5	2	3	2	3	2	6	4	3	2	2	4	4	2	7	3	5	3	6	2	2	5	3	3	2	4	5	2	2	2	2	2	2	3	4	2	2
312	19	0	2	1	2	7	1	6	5	4	2	3	5	5	4	2	6	3	2	1	6	2	7	2	5	5	5	4	5	2	3	2	6	1	5	2	1	5	3	4	3	2	2	2	4	3	3	3	4
313	19	1	2	1	5	5	1	1	5	4	1	5	5	1	1	1	1	1	5	1	6	1	1	2	2	6	2	1	5	2	4	1	1	4	1	6	1	4	4	4	4	4	3	2	3	3	4	4	4
314	19	1	2	4	2	3	3	4	4	3	2	5	3	3	2	2	2	3	3	4	3	4	3	2	3	3	3	4	3	2	3	2	4	3	4	4	3	5	3	3	2	2	2	2	2	3	3	3	3
315	19	1	2	4	7	5	5	6	6	6	3	4	4	5	4	2	6	4	4	7	2	5	4	4	3	2	6	3	3	5	4	3	5	6	5	5	3	5	5	2	2	2	3	2	2	2	3	2	2
316	19	1	2	3	2	5	2	1	5	1	1	2	2	2	5	1	5	2	1	3	3	3	4	6	5	6	5	5	6	1	5	4	5	5	3	3	3	5	5	3	3	2	4	3	3	4	4	4	4
317	19	1	2	1	7	3	1	4	2	1	2	3	2	1	3	1	2	3	1	2	3	2	3	2	2	2	3	3	3	2	2	1	2	2	2	3	3	3	3	2	3	3	3	3	3	3	3	3	3
318	19	1	2	3	4	6	6	7	6	4	1	1	4	5	3	1	1	1	4	1	3	2	6	1	1	6	5	6	7	6	7	1	3	5	1	1	1	1	4	3	3	4	4	4	3	4	4	4	4
319	19	0	2	3	7	7	3	5	2	6	1	3	6	1	2	1	3	1	2	1	2	2	5	2	2	2	3	2	5	2	6	2	3	2	6	4	3	3	6	3	3	3	2	2	3	2	3	4	4
320	19	0	2	1	7	7	7	3	6	4	1	4	6	1	4	1	5	1	4	3	2	1	5	6	4	5	3	5	7	3	7	1	1	6	4	5	5	6	5	2	2	1	1	1	2	2	4	1	1
321	19	0	2	2	7	7	6	6	6	3	1	2	5	1	1	1	5	2	7	3	1	1	3	1	1	1	1	2	6	2	2	3	3	3	1	1	3	2	1	3	3	3	3	3	3	3	3	3	3
322	19	0	2	2	7	2	4	1	1	1	3	1	3	1	1	1	7	1	1	1	5	2	6	1	5	7	3	1	7	2	1	7	1	6	4	4	4	6	7	3	3	4	3	4	3	3	3	4	4
323	19	0	2	1	2	3	3	5	5	4	1	7	4	2	4	4	4	5	5	5	6	5	4	7	3	3	3	6	7	3	7	5	6	4	6	4	1	5	6	3	3	4	2	3	4	3	4	4	3
324	19	0	2	2	3	1	1	2	5	1	2	7	1	4	3	1	4	2	3	2	2	4	3	7	1	1	4	2	2	1	1	2	4	5	3	7	2	5	3	4	3	3	4	3	3	3	3	3	3
325	19	0	2	2	4	2	5	2	5	2	1	2	1	2	4	1	3	5	2	1	2	2	2	2	2	2	2	6	5	2	2	2	2	5	2	2	3	3	2	2	3	3	3	2	3	3	3	3	3
326	19	0	2	1	1	1	3	1	1	1	1	6	1	1	1	1	1	1	1	1	1	1	1	2	2	1	2	1	2	2	1	1	1	4	6	4	1	1	2	4	3	4	3	3	3	3	3	4	4
327	19	1	2	6	6	6	5	5	2	2	5	3	5	5	2	3	4	5	5	1	6	4	4	4	2	6	6	4	6	6	3	2	3	2	5	5	2	6	7	2	3	3	3	2	3	2	3	3	3
328	19	1	1	7	2	2	2	1	1	1	2	1	1	7	1	1	4	1	1	1	7	2	3	1	1	5	5	2	2	2	2	1	3	1	1	1	1	1	3	3	2	3	3	2	3	4	4	2	3
329	19	1	2	3	7	5	5	4	5	4	1	3	2	2	4	2	4	3	1	1	4	3	5	4	3	4	5	5	6	2	4	5	3	4	3	5	2	5	5	3	2	3	3	2	3	2	3	4	4
330	19	1	2	5	4	2	2	5	2	4	2	2	6	4	3	2	2	5	2	3	6	3	7	1	3	3	7	2	5	4	5	3	4	5	4	2	2	1	5	2	3	1	4	1	2	2	4	2	2
331	19	1	2	4	5	2	2	1	2	1	2	1	2	5	5	1	3	4	5	2	2	2	2	1	1	2	5	5	7	1	3	6	2	5	3	4	4	6	6	3	3	3	3	3	3	3	4	4	4
332	19	1	2	2	5	6	2	2	2	1	2	2	2	5	2	1	1	1	2	1	7	5	1	2	2	2	2	2	2	2	6	2	5	2	6	2	1	3	6	3	3	3	3	3	3	4	3	4	4
333	19	1	1	1	3	2	2	1	2	1	1	1	1	7	1	1	1	1	1	1	1	2	2	2	1	2	2	1	7	1	7	1	1	7	6	6	1	4	4	4	3	3	3	3	3	3	4	3	4
334	19	1	2	2	3	5	2	1	3	5	4	2	3	3	4	2	3	2	2	2	2	4	5	4	2	2	4	2	2	2	5	2	3	1	2	4	2	6	4	2	2	2	2	1	2	2	3	2	2
335	19	1	1	2	2	5	5	2	5	3	2	5	2	3	2	2	2	2	2	2	2	6	2	2	6	2	6	2	6	2	2	2	2	4	3	3	2	3	6	4	4	4	4	3	3	4	4	4	4
336	19	1	1	1	1	2	5	1	1	1	1	1	1	1	5	1	1	1	2	1	1	1	1	1	1	6	2	6	7	1	5	1	1	2	1	1	1	1	1	3	3	3	3	1	3	3	4	3	2
337	19	0	2	1	1	1	1	2	1	1	1	2	1	1	1	1	1	2	1	1	1	1	1	2	5	1	3	1	7	1	1	1	2	6	6	2	4	2	5	4	3	4	3	3	4	4	4	4	4
338	19	0	2	4	4	1	1	1	1	1	4	4	1	4	1	1	1	4	1	1	7	7	1	3	4	1	1	1	1	4	3	1	4	1	7	7	4	5	5	4	4	4	4	3	4	2	3	4	4
339	19	0	2	2	6	5	6	7	7	6	4	5	3	4	4	3	4	5	6	4	4	5	6	3	4	5	5	6	3	5	6	4	6	6	4	5	6	4	4	3	3	2	3	2	3	3	3	3	4
340	19	0	1	6	7	1	1	1	4	1	1	1	1	1	1	1	1	1	1	1	1	4	1	1	1	1	1	1	1	1	5	1	1	5	1	1	1	1	1	3	4	4	4	2	3	4	4	3	4
341	19	1	1	2	7	2	2	5	5	7	4	2	5	3	1	2	2	1	2	1	5	2	6	1	1	6	2	2	6	2	7	2	5	6	2	3	2	5	3	2	3	2	2	1	2	2	4	2	3
342	19	1	2	1	6	6	6	2	6	5	2	1	5	1	2	1	1	4	6	6	6	1	1	1	2	6	3	1	2	1	1	1	4	2	2	4	3	4	4	3	3	3	3	2	3	3	4	4	4
343	19	1	2	3	5	5	5	6	5	6	3	4	5	3	6	5	5	4	6	5	3	3	6	1	2	3	3	6	5	4	5	6	4	5	2	2	5	1	3	3	3	2	2	2	3	4	3	3	2
344	19	0	2	6	4	3	3	5	3	4	7	5	6	3	4	4	5	5	6	4	7	7	4	6	5	4	4	4	7	1	2	6	5	6	2	4	5	3	3	3	3	2	2	2	2	3	3	3	2
345	19	0	2	3	2	5	5	5	4	3	3	3	2	2	5	3	5	3	3	3	3	3	3	2	3	3	3	3	5	2	5	2	3	5	5	5	3	3	5	3	3	3	3	2	3	3	3	3	4
346	19	0	2	2	5	7	4	6	7	5	1	2	4	1	6	1	4	2	6	4	4	3	6	4	2	6	2	6	7	1	7	6	6	2	3	2	2	3	4	3	3	3	4	3	3	2	4	3	3
347	19	0	2	1	3	4	5	2	7	1	1	2	5	3	3	1	6	1	1	1	1	1	2	2	2	2	4	2	7	3	1	1	5	6	2	2	3	2	2	4	4	2	3	2	3	4	4	2	3
348	19	0	2	1	5	4	5	5	6	4	3	3	5	5	6	6	2	3	4	3	5	6	5	5	5	5	4	4	2	5	3	2	3	3	6	5	3	5	5	4	3	2	3	2	4	3	4	2	4
349	19	1	2	4	1	2	1	1	1	1	1	3	1	2	1	1	1	2	1	1	1	3	1	6	3	1	4	1	3	2	1	1	5	1	7	5	3	1	5	4	4	4	4	4	4	4	4	4	4
350	19	1	2	5	2	3	4	5	1	5	1	1	3	1	1	1	3	1	1	1	4	1	1	1	1	1	1	1	5	6	3	1	1	2	1	1	2	1	1	3	3	3	3	2	2	3	4	4	4
351	19	1	2	2	6	4	2	4	2	3	2	1	2	1	1	1	1	1	1	3	6	6	3	2	2	6	3	2	6	1	2	1	1	5	2	3	2	4	4	3	3	3	3	2	3	2	3	3	3
352	19	1	1	4	2	4	4	5	4	5	2	4	3	3	6	2	2	4	4	3	3	3	4	3	1	1	1	4	7	1	4	3	5	4	3	4	5	1	1	3	3	4	3	3	3	4	4	4	4
353	19	1	2	2	2	2	2	2	5	2	1	2	1	1	2	1	1	1	1	1	3	3	2	2	1	2	3	2	7	2	6	2	2	6	2	2	2	2	3	4	3	4	4	3	3	3	4	3	3
354	19	1	2	3	2	2	5	1	5	2	1	6	1	2	2	1	1	1	1	1	2	2	1	1	1	2	2	2	6	1	1	1	2	5	2	3	1	6	2	4	4	4	4	3	4	4	4	4	4
355	19	0	1	2	2	4	2	2	2	2	6	6	5	6	2	2	2	6	2	2	2	5	2	2	5	2	6	2	2	2	2	2	4	2	3	6	2	2	6	3	3	3	3	3	3	3	3	3	3
356	19	0	1	2	4	5	4	3	1	3	1	4	1	1	2	1	2	1	2	2	4	2	1	2	1	4	1	4	3	3	2	2	2	2	3	4	4	4	3	3	3	3	3	2	3	4	4	3	3
357	19	0	2	1	2	5	3	2	5	1	1	4	4	3	2	4	2	2	1	3	2	4	6	2	2	3	2	2	4	5	2	4	3	4	2	2	2	2	2	3	3	3	3	3	3	3	3	3	3
358	19	0	1	1	2	2	1	1	5	1	1	1	1	1	1	1	1	1	1	1	4	2	1	2	2	7	2	1	4	2	1	1	1	1	1	2	1	4	3	3	3	3	3	2	3	4	4	3	3
359	19	0	2	6	2	2	2	2	2	2	6	2	2	6	2	2	2	2	2	2	6	6	2	6	6	6	6	2	2	6	2	2	2	2	6	6	2	6	6	2	2	3	2	3	2	2	2	3	3
360	19	0	2	2	4	3	1	7	6	1	1	4	1	1	6	1	1	1	5	1	1	7	4	1	1	2	2	1	4	3	6	1	1	3	3	4	1	3	4	4	3	3	3	3	3	3	4	4	4
361	19	0	2	2	5	3	2	1	1	1	1	2	1	1	1	1	3	2	2	1	2	1	1	4	3	3	4	2	3	1	4	1	1	1	1	2	3	2	4	3	3	3	4	3	3	3	3	3	3
362	19	0	2	2	5	5	4	3	5	4	2	4	4	2	2	1	4	2	2	1	5	2	4	2	2	3	2	2	4	5	2	4	3	4	2	2	2	2	2	3	3	3	3	3	3	3	3	3	3
363	19	0	2	5	4	4	4	4	4	4	5	4	4	5	4	3	4	3	4	3	4	5	4	5	4	5	4	4	4	4	4	4	4	3	4	4	5	4	5	3	2	2	2	2	2	3	2	2	3
364	19	0	NA	1	4	7	1	1	4	1	1	1	4	1	1	1	7	1	4	1	1	4	6	7	1	3	3	5	5	2	2	2	1	1	7	7	4	4	3	3	3	3	3	3	4	4	4	4	3
365	19	0	2	4	5	5	4	4	4	5	3	6	4	4	6	6	6	4	6	6	4	3	6	3	4	3	2	4	5	2	4	5	4	5	4	2	4	2	4	3	2	2	2	2	2	3	2	2	3
366	19	1	1	1	5	6	2	1	2	1	2	5	3	2	2	5	2	4	2	1	2	2	2	3	3	2	4	3	5	1	4	3	3	3	4	3	2	2	4	4	4	4	3	4	4	3	4	3	4
367	19	1	1	1	5	4	4	2	1	1	1	1	6	1	1	1	1	1	1	1	1	1	1	1	1	1	1	3	7	1	1	4	1	4	1	1	1	1	1	4	4	4	4	2	4	4	4	4	4
368	19	0	2	2	5	5	5	3	6	4	2	3	5	1	5	1	4	1	4	1	6	3	2	3	2	6	6	5	7	2	5	4	5	6	2	5	4	3	5	3	3	2	3	1	3	2	4	2	2
369	19	0	2	7	6	5	7	5	1	1	1	6	1	1	2	1	1	2	1	4	1	3	1	5	2	1	3	6	7	2	5	1	2	3	2	3	4	5	1	3	3	4	3	2	4	2	4	4	4
370	19	0	2	3	7	2	6	3	6	3	2	3	6	1	1	1	1	2	5	2	3	3	1	4	1	1	4	5	7	3	5	5	4	3	1	3	1	1	5	4	4	3	4	3	4	4	4	4	4
371	19	0	1	1	5	2	3	2	4	4	2	2	5	2	7	2	6	2	6	2	5	3	3	3	2	3	2	4	5	4	2	4	2	2	2	4	2	2	6	3	2	3	3	3	3	3	4	2	3
372	19	0	2	2	4	4	1	2	4	1	2	2	1	2	2	1	1	1	1	1	1	1	1	1	3	4	1	1	7	2	4	1	7	4	4	3	2	1	2	3	3	3	3	3	3	4	3	3	3
373	19	0	2	2	7	6	6	4	6	4	2	6	5	4	2	2	2	3	5	2	2	2	5	2	2	3	3	3	5	2	3	3	3	5	3	4	3	3	3	3	3	3	3	2	3	3	3	2	3
374	19	0	2	4	5	4	3	1	4	1	1	4	1	3	4	4	3	4	3	1	2	1	1	1	1	4	3	3	6	2	1	4	3	4	4	3	2	3	2	3	3	4	3	2	4	4	3	3	4
375	19	0	2	1	7	7	5	1	7	5	1	1	5	1	1	1	5	1	7	1	1	1	1	1	1	1	2	7	7	1	5	5	1	1	1	3	2	2	1	4	3	3	3	2	4	4	4	4	4
376	19	1	NA	1	1	1	5	5	2	2	1	1	1	1	1	1	1	1	1	1	1	1	1	3	1	1	3	5	7	3	3	1	5	7	1	1	1	1	3	4	4	3	3	2	3	4	2	4	4
377	19	0	2	5	6	6	7	6	6	5	2	7	6	1	4	6	6	1	6	4	7	3	6	2	2	3	2	6	5	2	5	6	6	4	7	7	3	5	5	4	4	4	4	3	3	3	3	3	3
378	19	0	2	2	1	5	3	1	4	4	4	4	2	2	2	1	4	2	3	2	2	2	4	6	6	2	5	5	5	4	3	3	4	3	5	4	4	3	3	4	3	4	4	4	4	3	4	4	4
379	19	0	1	7	7	6	7	6	7	7	1	1	7	1	4	1	7	1	7	1	7	7	7	4	7	7	7	7	7	4	7	6	4	7	1	7	7	4	7	1	1	3	4	1	4	3	4	4	1
380	19	0	2	4	5	6	4	2	4	1	3	4	3	2	3	1	4	3	3	3	4	4	2	4	2	4	4	2	4	3	5	2	6	3	4	2	3	3	4	3	3	4	3	3	3	3	4	4	4
381	19	0	2	5	5	4	6	6	5	4	4	4	4	4	5	4	5	4	3	2	3	4	4	5	4	4	4	4	5	4	3	4	3	3	3	3	4	4	3	3	3	3	3	2	3	3	3	3	3
382	19	0	2	1	4	1	1	1	1	1	1	1	1	1	1	1	2	4	1	4	4	3	1	1	1	1	2	1	1	1	1	1	1	7	1	1	1	4	4	3	3	2	3	2	3	4	4	4	4
383	19	0	2	1	1	1	1	1	1	1	1	1	1	1	1	1	1	1	1	1	1	1	1	1	1	1	1	1	7	1	1	1	1	1	2	2	2	1	1	4	4	4	4	4	4	4	4	4	4
384	19	0	1	7	5	1	2	1	1	1	2	1	2	3	2	1	1	2	2	2	4	2	1	2	1	2	2	2	5	1	1	2	1	1	3	2	1	3	2	4	4	4	4	4	4	4	4	4	4
385	19	0	2	5	6	4	5	2	6	5	3	3	4	2	5	2	4	2	4	2	5	5	4	5	3	4	4	5	6	2	4	3	5	6	2	5	4	5	4	3	3	4	3	2	3	3	4	3	3
386	19	0	1	5	7	6	2	1	2	1	1	4	1	1	4	1	2	1	1	1	6	5	1	1	1	1	1	1	1	4	1	1	1	4	7	7	1	7	4	2	4	1	3	1	4	4	2	4	4
387	19	0	1	5	5	4	5	3	5	3	3	3	5	5	5	3	5	3	5	3	3	5	5	5	3	5	3	3	5	3	3	4	6	4	1	4	6	7	7	1	2	4	3	3	2	1	2	2	1
388	19	1	2	2	5	3	4	2	5	1	1	2	1	1	2	1	1	1	1	1	1	1	1	5	3	2	2	2	5	4	5	2	1	2	1	1	2	4	5	3	2	3	3	2	3	3	3	3	4
389	20	1	2	4	6	5	1	5	6	2	3	2	5	2	5	3	4	5	2	5	2	3	2	4	3	3	5	5	5	2	6	4	2	5	3	3	1	5	6	3	3	4	3	2	3	2	3	3	4
390	20	1	1	2	7	4	1	1	2	1	2	1	1	2	1	1	1	2	1	2	1	2	1	1	1	1	3	1	7	2	1	1	5	6	2	2	1	1	3	4	3	4	3	2	4	4	4	3	3
391	20	1	1	6	4	3	4	2	2	2	2	1	2	2	2	1	2	1	2	1	2	2	2	2	1	4	2	2	7	2	3	1	1	6	2	2	2	2	3	3	3	3	2	3	3	3	3	3	3
392	20	1	2	2	3	5	4	3	4	3	2	3	5	2	3	2	4	3	3	2	5	5	4	3	2	5	4	3	6	4	3	2	3	3	4	2	4	3	3	3	3	3	3	3	4	3	4	3	4
393	20	1	2	2	1	1	2	2	6	3	4	1	1	5	4	1	2	3	1	1	1	2	3	6	5	6	2	3	4	5	5	3	5	2	1	1	4	4	4	2	2	3	3	1	2	2	4	3	3
394	20	1	2	4	4	2	1	1	3	1	3	1	1	1	1	1	1	1	3	1	3	3	4	2	2	6	2	2	6	3	1	2	1	1	1	1	1	3	3	3	4	3	3	2	4	3	4	4	4
395	20	1	2	5	5	5	5	6	5	4	3	4	5	4	4	4	5	4	4	4	3	4	5	3	3	4	3	5	5	3	5	4	5	4	4	4	5	4	4	3	3	3	3	3	3	3	3	3	3
396	20	1	1	6	3	4	4	4	4	4	5	3	4	5	4	4	4	4	4	4	6	6	6	6	6	6	6	6	5	4	6	4	4	4	5	5	5	3	5	2	2	3	2	3	2	2	3	3	3
397	20	0	1	4	5	5	4	5	5	5	4	5	4	4	5	4	5	5	4	5	4	3	4	3	4	3	3	4	5	4	5	5	5	4	4	3	4	3	4	2	3	2	2	3	3	2	3	2	3
398	20	0	2	1	2	7	5	2	1	2	1	2	1	1	1	1	1	1	1	1	1	1	1	1	2	1	1	1	2	1	1	1	1	4	2	2	1	2	1	4	4	4	4	4	4	4	4	4	4
399	20	0	2	6	3	2	3	2	4	2	6	1	1	7	1	2	2	3	2	3	6	3	4	7	6	7	6	2	1	6	1	2	3	3	5	6	2	5	6	2	2	4	2	3	3	3	2	2	1
400	20	0	2	4	4	4	4	2	4	3	2	4	1	2	4	1	6	1	1	4	4	4	1	4	4	4	7	4	4	4	4	4	4	4	4	4	4	4	4	4	4	4	4	3	3	3	3	3	3
401	20	0	2	2	6	6	6	5	6	6	4	4	4	3	4	4	4	5	5	4	3	3	5	4	4	3	3	4	6	4	5	4	4	4	2	3	5	3	4	2	2	3	3	3	1	2	3	3	2
402	20	0	1	2	2	4	2	4	1	1	2	4	4	3	4	2	1	5	2	2	2	2	1	7	1	1	2	1	4	3	4	2	1	1	4	3	1	1	2	4	4	2	3	2	3	2	4	4	4
403	20	0	NA	4	5	2	4	2	6	1	2	6	4	2	3	2	5	3	2	2	2	4	4	3	3	4	5	5	4	3	6	4	5	5	3	4	5	5	3	3	3	4	3	2	3	3	3	4	4
404	20	0	2	3	4	4	3	1	3	3	1	3	2	2	2	1	2	2	1	2	6	1	2	3	2	2	4	3	5	2	2	2	2	5	2	6	2	4	4	4	4	4	3	4	4	4	4	4	4
405	20	0	NA	7	2	3	4	4	4	3	5	3	3	5	4	2	1	2	4	3	6	5	3	3	2	1	2	4	4	4	5	5	6	7	1	1	6	2	2	3	3	1	3	2	4	2	3	1	2
406	20	0	2	6	4	3	1	2	3	1	3	4	1	6	1	3	2	7	1	6	2	6	1	2	1	1	2	1	6	3	4	1	6	1	5	5	2	5	4	3	3	3	3	3	4	4	3	3	3
407	20	1	2	2	5	2	3	2	4	2	2	2	2	2	2	2	2	2	2	2	2	2	2	6	4	2	4	3	6	4	3	2	4	6	2	2	2	2	3	3	3	3	3	3	3	3	3	3	3
408	20	1	2	2	6	6	2	3	7	3	1	3	4	4	3	3	6	5	2	2	3	3	3	5	4	4	5	5	5	5	4	4	1	2	6	7	1	2	3	3	4	4	4	3	3	3	4	4	3
409	20	1	2	2	4	2	5	3	3	4	2	2	2	4	4	1	2	2	2	2	2	2	2	5	6	2	6	2	6	2	3	3	4	5	4	4	4	4	3	4	3	4	4	2	4	4	4	4	4
410	20	1	1	2	5	5	2	2	1	1	1	2	1	2	1	1	1	2	1	2	2	2	1	1	1	1	2	1	3	2	1	1	2	5	3	3	1	2	2	4	3	4	3	4	4	4	4	4	4
411	20	0	2	2	7	6	2	3	6	2	1	2	2	1	2	2	2	2	1	2	2	1	1	5	1	2	2	2	5	2	5	2	5	3	2	2	3	2	3	3	3	3	4	3	3	4	4	3	4
412	20	1	1	1	2	2	1	1	1	1	1	1	1	1	1	1	1	1	1	1	1	1	1	1	1	1	1	1	7	2	1	1	1	1	1	1	1	1	1	4	4	4	4	4	4	4	4	4	4
413	20	0	1	1	7	7	6	1	6	6	1	2	7	1	6	1	1	1	7	1	1	7	7	1	1	2	4	7	7	1	7	1	5	7	3	7	1	1	5	4	2	1	4	1	3	3	4	1	4
414	20	0	1	4	1	2	4	3	3	2	3	4	6	6	5	6	3	4	6	3	4	3	3	3	2	6	4	5	2	3	4	4	3	6	2	5	4	6	3	4	3	4	3	2	3	4	3	3	3
415	20	0	2	1	7	5	6	1	6	2	1	1	3	1	2	1	4	1	3	1	4	4	2	2	5	7	2	2	6	1	4	6	3	2	2	2	3	2	5	4	3	4	3	4	4	4	4	3	4
416	20	1	2	1	7	6	6	2	3	3	1	2	2	4	1	1	1	1	1	1	4	2	2	1	4	2	4	1	4	1	2	1	1	3	3	3	1	3	1	4	4	3	3	3	3	3	3	3	3
417	20	1	1	1	7	5	6	2	3	3	1	2	2	4	1	1	1	1	1	1	4	2	2	1	4	2	4	1	4	1	2	1	1	3	3	3	1	3	1	4	4	3	3	3	3	3	3	4	4
418	20	1	1	6	4	3	1	2	3	1	3	4	1	6	1	3	2	7	1	6	2	6	1	2	1	1	2	1	6	3	4	1	5	1	5	5	1	5	4	3	3	3	3	3	4	4	4	3	3
419	20	1	1	2	3	2	2	2	2	2	2	1	6	7	1	1	1	1	1	1	1	1	1	1	1	2	3	2	5	3	2	1	1	2	2	3	3	5	3	4	4	4	4	4	4	4	3	4	4
420	20	1	2	1	7	7	7	7	7	7	4	6	7	3	3	3	5	3	6	2	2	5	6	6	2	6	3	3	7	1	7	7	7	3	5	5	5	7	5	1	3	2	3	2	3	3	2	4	4
421	20	1	2	2	5	5	6	3	3	2	2	1	5	2	3	3	3	3	5	4	2	2	3	2	3	3	5	6	6	2	3	3	5	6	2	2	1	3	6	3	2	3	3	3	2	2	3	2	3
422	20	1	2	3	5	5	3	3	4	4	3	3	5	5	3	5	3	5	3	4	4	4	4	3	3	6	4	6	6	1	3	5	3	5	5	2	7	4	4	3	2	3	3	3	2	2	3	3	2
423	20	1	2	2	6	6	5	4	5	4	3	2	6	2	4	2	2	1	3	2	5	3	3	5	4	3	5	2	3	3	5	3	1	2	3	3	1	3	6	3	2	3	3	3	3	3	3	3	3
424	20	1	2	6	2	5	3	4	4	4	5	5	3	3	4	3	3	5	4	5	4	2	4	4	2	4	3	5	5	4	6	4	5	6	4	3	6	4	4	3	2	3	3	2	2	3	2	2	2
425	20	1	2	3	6	3	1	2	4	1	3	7	3	4	2	1	2	3	2	2	1	3	2	1	1	2	1	2	4	2	1	1	2	5	5	5	1	2	1	3	3	3	4	3	4	4	4	3	4
426	20	0	1	3	6	5	5	6	6	5	5	2	6	1	3	5	1	1	5	1	6	1	1	7	1	5	5	6	7	3	5	5	1	5	3	4	1	1	4	3	3	4	3	2	4	3	3	4	4
427	20	0	2	4	6	2	2	2	6	4	6	5	4	3	3	5	2	3	3	2	2	4	5	4	3	3	5	6	6	2	3	4	4	2	2	3	3	4	3	3	3	3	3	3	4	4	4	3	3
428	20	0	2	3	7	5	3	4	4	3	2	3	2	1	2	1	3	2	4	3	2	2	2	2	2	2	2	2	6	2	5	2	2	2	3	4	2	4	3	4	3	3	2	2	3	3	4	4	3
429	20	1	2	2	6	6	6	7	6	7	1	4	6	1	7	1	6	5	7	1	6	2	7	1	1	7	6	7	7	1	7	7	1	5	4	1	7	1	6	4	4	3	4	3	4	4	4	3	4
430	20	1	1	2	3	3	2	2	5	2	2	2	2	2	2	2	2	2	2	2	2	2	2	2	3	2	3	3	3	2	2	2	6	5	3	4	2	5	3	3	3	3	3	2	3	3	4	3	3
431	20	1	2	2	1	1	1	1	1	1	1	3	1	1	1	1	2	1	1	1	1	2	1	2	2	1	2	1	2	2	1	1	1	1	2	2	1	2	2	3	2	3	3	2	3	3	3	3	3
432	20	1	2	2	6	6	6	1	2	2	2	3	2	6	6	1	2	2	2	2	2	2	2	2	2	3	3	5	5	3	2	2	2	4	4	4	4	3	3	4	4	1	1	3	3	4	4	3	3
433	20	1	2	1	7	2	3	2	6	5	1	6	5	2	2	2	3	2	5	2	5	7	3	5	5	4	6	3	5	4	3	3	2	3	2	6	2	5	5	3	3	3	3	3	3	3	3	3	3
434	20	0	2	2	1	5	1	4	4	1	1	5	1	7	4	1	3	4	4	4	4	4	2	4	2	4	4	4	4	4	4	4	4	4	4	4	4	1	4	4	2	3	2	1	4	2	4	2	3
435	20	0	2	2	1	2	5	1	7	2	1	4	5	1	1	2	1	1	2	1	2	2	1	4	2	1	4	2	7	3	3	1	2	3	2	2	2	1	3	2	2	3	3	2	4	3	2	4	4
436	20	0	2	2	7	4	4	2	2	1	2	6	2	2	2	1	4	1	1	1	2	1	4	2	2	2	2	1	6	2	4	1	5	4	5	5	3	2	2	3	3	4	4	4	4	4	4	4	4
437	20	1	2	2	4	2	6	4	3	3	3	4	5	4	5	4	7	4	3	5	4	3	5	5	5	4	4	3	4	4	3	5	4	4	4	2	5	2	2	3	3	3	3	2	2	3	3	2	3
438	20	1	2	6	3	3	3	4	4	4	5	3	3	5	3	4	5	5	4	4	3	3	5	3	4	4	4	4	4	4	5	5	6	6	2	2	6	6	6	2	2	2	3	3	2	4	3	3	2
439	20	1	2	2	3	6	2	4	4	2	4	3	5	5	5	4	4	3	5	3	4	3	2	2	5	4	5	6	7	6	7	1	1	4	1	5	4	5	4	3	3	2	2	3	2	3	3	3	4
440	20	1	1	2	5	6	4	2	4	3	4	2	2	2	2	2	4	1	2	2	2	3	2	2	3	5	3	4	5	2	2	4	2	1	6	3	1	3	4	3	3	3	3	3	3	3	3	4	3
441	20	1	2	5	6	7	6	2	6	5	3	2	5	1	5	4	6	2	7	1	7	6	2	5	4	7	6	6	7	4	5	6	2	7	2	5	5	2	5	3	3	2	3	3	3	3	4	3	3
442	20	0	2	4	4	4	5	4	5	4	3	4	5	4	5	4	5	5	4	4	4	4	5	3	3	4	4	4	5	3	5	5	5	4	4	1	3	4	3	4	4	3	3	2	4	4	3	4	4
443	20	0	1	1	5	6	4	2	1	1	1	4	1	1	1	1	2	1	2	1	2	3	2	1	1	3	2	2	3	2	2	2	2	4	3	3	2	3	2	3	4	3	3	3	3	3	4	3	4
444	20	0	1	1	6	5	4	3	3	5	3	4	4	4	4	3	5	3	4	2	4	5	4	5	3	5	4	3	4	3	3	4	5	3	4	5	5	5	4	2	3	3	3	3	3	2	2	3	2
445	20	1	1	1	6	5	1	4	2	2	2	5	2	2	2	1	1	5	1	1	1	2	1	6	2	1	3	1	2	2	1	1	6	5	1	2	1	5	5	3	3	2	2	2	4	3	4	2	4
446	20	0	NA	3	6	7	6	4	6	5	2	3	6	1	5	3	6	3	7	1	5	5	2	1	1	7	1	7	7	1	5	6	2	7	3	2	7	1	4	3	3	2	4	2	3	3	4	1	1
447	20	0	2	7	7	7	4	7	7	7	7	7	7	1	4	7	6	6	4	1	5	5	7	4	4	5	5	6	7	3	7	5	1	7	5	6	6	1	5	2	3	1	2	1	2	2	4	3	3
448	20	0	NA	7	1	7	1	7	7	1	7	1	1	1	7	1	1	7	1	1	1	7	1	1	7	1	7	1	1	1	7	1	7	1	1	1	7	1	7	1	1	1	1	1	1	1	1	1	1
449	20	0	2	2	6	6	2	2	5	4	2	5	6	4	4	2	4	3	5	2	5	4	5	5	4	5	4	5	6	4	5	4	2	5	5	5	3	3	4	2	3	4	4	2	3	2	4	3	4
450	20	0	2	4	6	5	3	4	5	4	2	2	3	3	4	4	5	5	5	3	6	3	4	4	3	6	2	5	2	3	2	4	2	3	3	6	4	6	5	3	2	3	3	3	3	1	2	2	3
451	20	0	2	3	6	7	3	2	4	5	3	2	4	2	6	3	2	3	3	2	6	7	5	6	6	7	5	3	6	6	6	1	4	7	6	7	3	5	4	4	3	3	4	1	2	3	4	1	3
452	20	1	2	2	3	3	3	3	2	2	2	2	2	2	2	2	2	2	2	2	2	2	2	2	2	5	2	2	6	3	2	1	2	2	2	2	2	2	3	3	4	4	3	3	3	3	3	3	3
453	20	1	2	7	5	1	1	1	1	1	1	1	5	1	1	1	1	1	1	1	2	2	1	2	2	2	2	1	6	2	1	1	1	1	2	2	1	2	2	3	3	3	3	2	3	3	3	3	3
454	20	1	1	2	4	5	4	3	4	2	3	2	2	2	3	1	2	3	2	3	3	2	3	2	2	2	3	5	3	3	2	2	3	5	3	4	2	5	3	3	3	4	3	3	3	4	4	4	3
455	20	0	1	1	6	2	3	5	2	2	1	3	2	2	4	2	2	2	4	2	3	2	2	2	2	2	2	3	4	2	2	2	2	4	4	3	2	3	2	3	3	4	3	3	4	3	4	4	4
456	20	0	1	3	7	6	6	3	4	5	2	3	5	2	4	1	6	3	6	2	6	2	3	2	1	4	1	3	5	1	4	2	2	6	4	3	6	3	4	3	3	4	3	4	3	3	4	4	4
457	20	1	2	5	1	4	2	4	5	4	1	1	4	1	4	1	4	1	1	1	4	4	7	1	1	4	4	1	7	4	4	4	4	5	1	4	4	4	3	2	2	3	3	2	2	2	4	1	2
458	20	1	2	3	3	3	3	1	4	1	1	1	1	2	1	1	1	1	1	1	7	2	1	1	1	1	1	1	5	1	2	1	2	4	2	2	2	2	1	3	3	2	3	2	2	2	3	3	3
459	20	0	2	2	7	7	6	2	7	6	1	6	2	2	2	2	2	2	6	2	6	2	2	2	2	6	2	2	6	2	6	2	2	2	2	2	2	2	2	3	3	3	3	3	3	3	3	3	3
460	20	1	2	3	6	3	3	4	2	2	2	4	4	3	3	3	4	3	4	5	5	3	3	2	2	4	3	5	3	3	2	6	5	3	3	4	2	5	4	3	3	3	2	3	4	4	3	3	4
461	20	1	2	1	2	2	2	2	2	2	2	2	2	3	2	2	2	2	2	2	7	3	1	2	2	2	4	2	7	3	1	1	1	2	6	6	1	3	4	4	4	4	4	1	4	4	4	4	4
462	20	1	2	2	5	5	5	2	2	1	1	2	4	1	1	6	1	1	1	1	2	2	1	2	1	1	3	2	7	1	2	2	1	5	2	1	2	1	6	4	4	3	3	3	3	4	3	4	4
463	20	1	2	1	7	6	7	2	7	2	1	1	5	1	2	1	5	1	5	1	6	1	7	1	2	7	1	7	7	2	6	1	1	7	1	1	1	1	2	3	3	3	3	3	3	3	3	3	3
464	20	1	2	1	7	4	5	5	5	5	2	1	4	4	4	2	6	2	3	1	4	4	2	6	2	2	3	3	6	2	4	3	3	6	2	3	4	3	4	4	4	4	4	1	4	4	4	4	4
465	20	1	2	2	4	2	2	1	3	2	2	2	2	2	3	1	2	2	2	3	4	3	2	1	2	2	2	2	3	3	4	2	2	3	2	3	4	5	4	3	3	3	3	2	3	2	4	3	3
466	20	1	2	6	5	5	6	4	6	2	1	4	5	2	4	1	5	2	5	2	5	3	3	2	3	5	3	5	6	3	3	2	3	4	1	5	1	6	4	3	3	4	3	2	3	4	3	3	4
467	20	1	NA	3	2	2	2	1	2	2	4	3	1	2	4	2	5	2	1	2	2	3	2	2	2	3	3	2	5	3	1	2	2	4	5	5	1	5	6	3	3	3	3	3	3	3	3	3	3
468	20	0	1	7	1	2	1	2	1	2	7	1	2	6	2	2	2	1	2	2	5	6	2	6	6	7	6	2	2	7	1	2	1	2	7	7	2	6	6	1	2	4	1	4	1	1	1	3	3
469	20	0	2	5	3	3	3	3	1	1	7	1	2	6	2	2	1	1	1	1	7	6	2	6	7	7	7	1	1	7	2	2	2	2	7	7	1	6	7	1	1	4	3	3	1	1	2	3	3
470	20	0	2	2	3	5	2	2	3	1	2	5	2	7	3	1	5	2	2	2	3	2	1	6	3	6	1	2	6	2	5	2	2	3	6	5	4	3	4	3	3	4	3	3	3	3	3	4	4
471	20	0	2	2	3	3	3	2	2	1	1	3	1	1	1	1	1	1	1	1	1	1	1	1	1	1	3	2	6	1	3	1	5	3	1	5	3	1	3	3	3	3	3	2	3	3	3	3	3
472	20	0	2	2	4	4	6	1	1	1	1	1	1	1	7	1	7	1	6	1	4	3	6	2	2	5	2	6	6	2	1	6	1	6	1	1	3	1	2	4	4	4	4	4	4	4	4	4	4
473	20	0	2	2	4	4	5	4	5	4	2	5	5	3	4	2	5	2	3	2	3	2	5	3	3	5	3	3	5	3	6	4	3	3	2	3	3	3	3	2	3	2	3	3	3	3	3	2	2
474	20	0	2	4	7	3	3	1	3	3	1	5	1	4	5	1	5	1	4	2	2	2	4	2	3	2	2	5	7	2	4	2	6	6	3	2	5	2	3	3	3	4	4	3	3	3	4	3	3
475	20	0	2	1	2	2	3	1	3	4	4	5	3	6	4	5	6	2	3	3	6	1	2	6	5	1	6	6	5	2	2	3	5	5	3	3	5	3	3	2	3	2	2	2	3	2	2	4	4
476	20	0	2	2	2	1	1	2	4	2	6	5	1	3	2	5	1	3	1	5	1	2	1	6	2	1	6	1	4	5	6	2	1	2	6	3	1	3	4	3	3	3	3	2	3	3	3	4	4
477	20	0	1	5	3	4	4	3	4	5	5	4	3	3	3	6	5	3	5	4	3	5	4	5	4	4	2	4	4	5	4	3	4	5	4	4	5	4	3	2	2	2	3	3	3	3	2	4	4
478	20	1	2	2	3	4	4	4	4	4	4	4	4	3	4	1	4	4	4	4	4	4	3	2	3	5	4	4	4	4	4	4	4	5	3	3	4	4	4	3	3	3	3	2	3	3	3	3	3
479	20	0	NA	3	3	2	4	1	2	1	1	3	4	1	3	1	4	3	3	3	3	3	1	4	3	3	4	4	3	3	4	2	5	4	2	3	4	4	4	4	4	4	4	3	3	2	3	4	4
480	20	0	2	4	4	4	4	4	4	4	4	4	4	4	4	4	4	4	4	4	4	4	4	4	4	4	4	5	4	4	4	4	4	4	3	4	4	1	2	3	4	4	4	1	4	4	4	4	4
481	20	0	2	4	4	4	4	4	6	1	4	4	4	4	4	4	4	4	4	4	4	4	4	4	3	4	4	4	5	4	4	4	4	4	3	4	4	1	2	3	4	4	4	1	4	4	4	4	4
482	20	0	2	2	2	4	2	3	4	2	3	2	3	2	5	2	6	2	3	2	3	3	2	3	3	2	2	3	2	5	3	1	3	6	2	1	2	7	3	3	3	3	3	3	2	4	2	3	4
483	20	0	2	2	5	3	2	1	4	2	2	7	2	3	3	5	2	6	4	4	7	4	6	5	6	3	1	2	4	3	6	4	5	4	5	2	4	5	3	3	4	3	1	3	2	3	3	2	2
484	20	1	2	4	6	5	5	2	5	2	5	5	4	2	2	2	2	2	2	1	6	3	2	2	2	3	2	2	6	2	2	2	2	1	6	6	2	2	2	3	3	3	3	2	3	3	3	3	4
485	20	1	2	4	5	3	5	3	6	4	3	4	7	1	3	1	1	1	4	1	6	1	6	1	1	7	4	7	3	4	5	3	4	4	1	1	4	1	3	3	3	1	4	3	3	4	3	2	1
486	20	1	2	5	6	5	5	3	3	2	5	2	2	2	4	2	3	2	4	2	3	5	5	5	2	5	3	3	5	5	4	3	5	3	3	4	3	5	4	3	3	3	3	2	3	3	3	3	3
487	20	1	2	3	4	4	4	5	3	5	5	3	5	4	3	5	3	3	4	3	5	4	3	3	6	3	4	3	4	3	3	3	4	5	3	5	3	4	3	3	3	2	3	2	3	3	2	2	2
488	20	1	1	4	7	7	7	3	6	5	2	3	6	2	4	3	3	3	5	4	5	4	4	3	2	3	3	5	5	2	5	5	4	5	3	4	4	3	3	4	4	4	4	3	4	4	4	4	4
489	20	1	2	4	2	2	2	5	2	1	1	1	1	2	2	2	1	2	5	3	2	3	2	1	1	1	1	1	2	1	2	2	2	2	4	4	4	4	2	3	3	4	4	3	4	3	3	4	4
490	20	1	2	1	4	4	4	3	2	4	6	4	5	3	1	1	1	5	4	4	4	4	4	4	4	4	3	5	4	4	5	5	4	4	3	3	5	4	3	3	3	2	3	2	2	2	2	3	2
491	20	1	2	1	4	4	4	4	4	4	4	1	7	6	1	4	4	4	4	5	1	7	5	2	4	4	4	4	6	4	1	2	2	4	4	4	4	1	2	3	3	4	3	4	4	4	3	3	3
492	20	1	2	6	3	4	5	4	3	2	7	3	4	5	4	3	4	3	2	1	2	4	3	6	2	5	3	3	3	4	2	4	2	3	4	6	3	7	3	3	2	4	3	1	1	2	3	4	3
493	20	1	2	3	7	4	2	2	4	1	1	2	1	1	1	1	1	1	1	1	2	1	4	2	1	1	2	3	5	1	7	1	1	1	1	1	1	1	2	3	2	4	3	2	3	3	4	4	4
494	20	1	2	4	4	4	4	4	4	3	3	4	4	3	4	4	4	4	5	4	4	3	4	4	4	4	3	5	4	4	4	5	5	4	3	3	4	2	2	4	3	2	3	2	3	3	3	1	2
495	20	1	2	1	2	1	2	2	2	2	1	2	4	2	2	1	1	1	1	1	2	2	4	2	2	2	3	2	2	2	2	2	2	5	3	2	2	2	3	4	3	4	4	3	4	4	4	4	4
496	20	1	1	2	5	5	5	5	5	5	3	5	5	3	7	1	1	5	5	5	3	3	1	1	1	1	3	5	5	1	1	7	5	5	1	1	1	3	3	4	4	3	4	2	4	4	4	3	3
497	20	1	2	5	3	3	3	3	3	3	5	3	3	5	3	3	3	3	3	3	5	5	3	5	5	5	5	3	3	5	3	3	3	3	5	5	3	5	5	2	2	2	2	2	2	3	2	2	3
498	20	1	2	5	7	6	7	7	1	4	4	5	6	4	4	6	4	2	4	1	2	4	7	5	1	2	4	2	6	1	7	1	6	2	4	6	4	6	4	3	1	2	3	2	2	2	4	2	2
499	20	1	2	6	2	2	2	4	4	2	3	3	2	1	2	2	3	2	2	2	2	6	2	4	2	1	4	2	5	4	3	1	3	4	2	6	2	6	4	3	3	3	3	3	3	3	4	2	3
500	20	1	2	1	5	5	4	5	6	3	4	3	3	3	3	3	3	4	2	5	3	2	3	5	4	2	5	3	6	3	2	3	3	5	3	3	3	3	3	4	4	4	3	3	4	4	4	4	4
501	20	1	2	2	2	2	6	1	2	1	6	7	6	7	1	5	1	7	1	7	1	1	1	1	1	1	2	5	2	3	6	3	5	7	7	7	2	5	3	3	3	4	4	2	4	4	4	4	4
502	20	1	2	2	6	5	3	5	5	2	1	4	1	2	1	2	1	1	1	1	1	2	4	2	5	2	3	2	2	3	2	1	2	1	3	3	2	2	3	3	2	3	3	2	3	3	3	3	3
503	20	1	2	1	3	4	1	4	4	3	4	5	3	6	4	2	4	5	4	4	1	2	6	3	3	4	6	2	3	3	1	1	4	2	6	4	4	6	4	3	2	3	3	2	3	3	3	3	3
504	20	1	2	4	7	7	7	7	4	1	1	1	4	1	4	1	1	1	1	1	4	1	7	1	1	7	4	1	1	1	7	4	7	7	1	1	7	4	4	4	4	3	4	1	4	3	3	1	2
505	20	1	2	3	4	3	3	1	5	2	1	2	5	3	2	1	4	5	3	4	4	3	2	3	3	3	5	6	6	2	3	3	5	3	3	3	2	2	4	4	4	4	4	3	3	3	4	4	4
506	20	1	1	1	3	2	2	2	2	3	3	2	2	2	3	1	1	2	2	2	2	1	2	2	2	2	3	2	5	2	5	2	1	2	2	2	2	4	2	4	3	4	3	3	3	3	3	4	4
507	20	1	2	7	2	1	1	7	7	2	1	4	6	7	4	1	4	7	4	6	1	7	7	3	4	3	1	5	4	4	5	5	4	3	4	3	5	5	3	4	3	3	3	2	3	3	3	2	2
508	20	1	2	2	2	2	1	4	1	1	6	1	1	2	4	3	4	1	1	2	4	2	4	2	2	2	3	3	2	2	1	3	4	2	4	3	4	3	3	3	3	4	3	3	4	3	4	3	3
509	20	0	2	3	6	4	4	5	4	4	1	3	1	1	1	1	2	4	3	1	5	2	2	4	3	3	2	2	5	7	4	4	5	5	4	4	1	1	2	3	3	3	3	2	3	3	3	3	3
510	20	0	2	2	2	2	2	4	2	2	2	2	2	2	2	2	2	2	2	2	2	2	2	5	5	2	5	3	3	4	4	2	2	2	4	4	2	2	4	3	3	3	3	2	3	3	3	3	3
511	20	1	2	6	3	3	1	3	2	3	1	2	1	1	2	2	6	1	2	2	6	6	2	2	1	6	2	3	2	2	1	1	2	2	1	1	2	2	2	2	3	4	3	2	4	3	4	4	4
512	20	1	1	2	7	6	2	1	5	2	7	1	1	1	1	1	1	1	1	1	7	1	1	1	1	5	1	1	7	1	5	1	5	4	1	1	1	1	1	3	3	3	3	2	2	3	3	3	3
513	20	1	2	3	1	4	6	7	7	4	5	4	6	3	1	6	4	5	2	3	4	3	3	5	7	6	6	3	3	6	4	3	3	5	3	5	2	4	5	2	2	2	2	1	3	1	3	2	3
514	20	1	2	5	7	4	6	6	5	4	2	2	6	2	6	1	5	2	5	2	5	4	6	3	3	4	3	6	7	4	5	4	3	5	2	4	3	4	4	3	2	3	3	2	2	3	4	3	3
515	20	1	2	5	5	3	3	3	6	4	3	7	6	3	4	2	3	4	3	5	4	6	4	3	5	6	5	3	3	5	6	3	3	3	6	7	2	6	6	2	2	2	3	2	2	1	4	3	2
516	20	0	2	1	3	2	4	2	5	2	1	6	1	1	2	1	6	1	1	1	2	1	2	2	1	2	2	2	6	1	4	2	2	2	2	2	4	1	2	4	4	4	4	3	4	4	4	3	3
517	20	0	2	4	6	4	6	2	6	5	2	3	6	1	4	1	4	2	6	2	4	4	6	5	5	5	5	6	6	5	4	5	4	5	3	4	5	4	6	2	3	3	3	2	2	2	3	2	2
518	20	0	2	3	6	4	7	1	5	2	1	7	4	3	2	4	3	6	2	4	4	3	2	1	4	3	6	6	7	1	1	1	6	7	3	7	2	6	3	4	4	3	4	3	4	4	4	3	4
519	20	0	NA	4	6	6	6	4	6	6	1	2	3	2	5	5	4	2	6	2	6	5	4	7	5	6	7	6	7	5	6	2	5	2	3	6	6	5	6	3	2	3	3	2	3	2	3	3	3
520	20	0	1	4	3	3	2	2	2	2	2	4	3	2	3	2	6	1	2	1	2	3	3	4	4	3	5	4	5	3	3	3	4	5	2	3	4	3	4	3	3	3	3	3	3	3	3	4	3
521	20	0	1	2	5	5	6	1	4	2	1	2	1	4	2	1	2	2	2	1	5	2	2	3	2	3	2	5	7	2	3	3	2	6	5	3	2	2	3	3	3	3	3	2	3	3	3	3	4
522	20	1	1	1	6	6	6	1	6	4	4	2	6	3	3	5	5	4	5	5	2	2	6	1	2	3	1	6	6	2	6	6	4	6	3	2	3	2	2	3	2	2	3	2	3	2	3	2	3
523	20	1	2	1	4	7	1	1	1	1	1	1	1	1	1	1	1	1	1	1	2	1	1	1	1	2	2	1	7	2	1	1	1	7	1	1	1	2	2	2	3	3	2	1	2	2	3	2	2
524	20	1	1	1	5	5	2	1	6	1	6	6	1	3	1	2	2	3	1	2	1	3	2	1	5	2	2	1	3	2	1	2	3	1	5	3	1	4	6	2	3	3	3	2	3	3	3	4	4
525	20	0	2	3	4	4	3	5	2	2	6	6	4	6	4	2	4	5	4	4	2	4	3	4	5	6	7	4	3	4	4	2	3	1	6	3	3	3	5	3	3	3	3	3	3	4	4	4	4
526	20	0	2	2	6	5	2	2	3	2	2	3	2	2	3	2	7	3	3	2	2	2	3	5	2	5	2	2	6	5	2	2	2	5	2	2	2	2	4	3	3	4	3	4	4	4	3	4	4
527	20	0	2	1	5	5	5	4	6	5	2	5	5	2	4	2	4	4	5	3	2	2	5	2	2	3	2	5	5	2	3	5	5	3	5	5	5	5	3	4	3	3	3	3	3	3	3	3	2
528	20	0	2	2	2	5	2	1	4	1	3	3	2	2	3	1	2	3	2	1	3	2	3	3	3	2	2	2	5	3	4	2	4	4	3	5	3	3	3	3	3	3	3	3	2	2	3	3	3
529	20	0	2	6	6	5	2	6	4	6	2	7	2	2	6	2	1	6	6	2	3	5	3	5	1	4	2	2	6	4	5	4	2	2	2	6	4	5	4	1	3	2	3	3	3	3	3	4	4
530	20	1	2	6	5	1	2	1	2	1	1	4	4	2	1	1	2	2	1	5	3	3	1	2	2	2	3	4	5	3	2	1	5	1	3	3	1	6	4	3	3	3	3	2	3	3	3	3	3
531	20	1	2	6	6	4	4	2	1	1	5	6	4	2	4	4	2	2	6	2	6	2	2	6	5	4	6	6	7	6	5	2	5	5	5	3	6	1	6	3	3	3	2	3	3	3	4	3	4
532	20	1	2	3	6	7	5	1	6	1	1	2	5	2	4	1	5	2	2	2	2	3	4	1	1	7	3	2	5	2	2	2	2	5	1	2	3	4	4	3	2	3	3	2	3	3	4	3	4
533	20	1	2	2	7	6	6	5	5	5	1	2	5	1	6	1	5	6	5	2	3	6	6	3	2	6	3	3	2	3	5	2	4	5	3	6	5	6	3	3	3	3	2	3	2	2	4	2	3
534	20	1	NA	4	4	3	4	2	2	2	6	6	3	5	3	4	3	3	3	3	5	4	2	4	5	5	5	3	3	6	3	4	6	5	2	5	6	5	7	3	3	2	3	2	3	3	3	2	2
535	20	0	2	1	6	5	4	2	6	3	2	6	3	2	3	2	2	2	2	2	2	2	2	2	2	3	3	5	4	3	2	2	2	5	4	5	4	3	2	3	3	3	3	3	3	3	3	3	4
536	20	1	2	2	6	3	2	4	5	1	2	5	3	2	4	1	4	3	1	4	1	2	1	6	2	1	5	3	7	3	1	1	3	1	4	6	2	4	5	3	3	3	4	1	3	4	4	3	4
537	20	1	2	2	4	5	2	1	1	3	1	1	2	1	2	1	2	1	2	1	2	2	1	1	1	2	2	2	6	2	3	1	2	2	1	2	2	2	2	3	4	4	3	1	4	4	4	4	4
538	20	1	1	2	4	3	3	3	5	3	2	3	2	3	2	2	2	2	2	2	2	2	2	2	2	2	2	2	4	2	4	2	2	2	2	2	2	2	3	3	3	3	3	2	3	3	4	4	3
539	20	0	1	2	5	5	5	3	5	5	2	3	5	2	5	3	6	3	6	2	5	3	3	2	2	5	5	3	6	2	5	3	2	5	5	5	3	2	3	3	3	3	3	2	3	3	3	3	3
540	20	0	2	3	1	1	2	2	2	4	1	4	2	1	1	1	2	1	1	1	1	3	1	1	3	4	2	1	7	1	1	1	1	5	1	4	4	4	1	4	4	4	4	4	4	4	4	4	4
541	20	0	2	3	7	7	7	2	7	7	6	2	7	1	7	5	6	6	7	1	7	6	6	3	6	6	2	7	7	2	1	7	1	7	2	6	6	6	6	3	3	2	3	2	3	2	4	2	3
542	20	0	2	6	5	4	4	1	4	1	1	2	1	1	1	1	1	1	1	1	2	1	1	3	1	3	2	1	7	2	1	1	5	1	1	1	1	1	3	4	4	4	4	4	4	4	2	4	4
543	20	0	1	1	7	2	4	1	4	4	4	4	4	4	4	4	4	4	4	4	4	4	4	4	4	4	4	4	4	4	4	4	4	4	4	4	4	5	4	1	1	4	1	4	1	1	1	4	4
544	20	1	2	2	3	2	3	2	3	2	2	1	2	1	6	1	5	2	1	1	5	2	2	1	2	3	2	1	4	1	1	1	1	3	1	1	1	3	2	3	3	4	3	4	4	4	3	4	4
545	20	0	2	4	2	5	2	5	4	1	4	6	1	4	3	3	4	5	3	4	4	3	2	3	2	3	5	3	3	3	4	2	3	2	4	4	4	5	4	3	3	2	2	3	3	4	3	3	3
546	20	1	2	2	7	5	7	7	7	6	4	2	2	4	3	4	5	4	4	4	3	2	7	3	4	3	5	5	6	2	6	4	7	4	4	2	4	3	4	3	2	1	2	1	2	2	3	1	1
547	20	1	2	2	6	7	6	4	4	6	4	3	4	4	5	5	4	5	5	4	3	4	4	2	5	4	2	4	6	4	6	4	6	4	2	4	6	3	4	3	3	2	3	3	2	2	3	2	2
548	20	0	2	2	2	5	2	4	2	2	2	3	2	2	4	1	1	3	1	2	2	2	2	6	1	2	6	2	1	2	2	1	2	6	6	4	2	4	2	3	3	3	3	3	4	4	3	4	4
549	20	0	2	2	7	1	1	4	5	2	2	3	1	1	1	2	2	1	1	2	6	1	1	2	1	2	2	3	5	1	1	1	1	1	2	4	1	2	2	4	4	4	4	4	3	4	3	4	4
550	20	0	2	1	3	4	2	6	1	2	2	2	4	1	4	2	2	1	4	1	5	4	4	6	4	3	6	5	4	1	5	4	4	2	4	2	4	2	4	3	4	4	4	2	4	4	3	3	3
551	20	0	NA	1	4	5	4	3	5	3	3	4	5	3	5	4	4	5	4	3	3	5	4	3	4	4	4	4	5	4	4	5	4	4	3	3	4	4	3	3	3	2	2	2	2	3	3	2	2
552	20	0	2	4	4	4	4	4	4	4	4	4	4	4	4	4	4	4	4	3	3	3	4	5	3	4	5	6	5	4	3	2	1	2	5	4	5	5	4	3	2	2	4	3	3	2	3	3	2
553	20	0	2	2	4	3	1	7	6	1	1	4	1	1	4	1	1	1	5	1	1	7	4	1	1	2	2	1	4	3	6	1	1	3	3	4	1	3	4	4	3	3	3	3	3	3	4	4	4
554	20	1	1	5	4	5	3	5	4	3	3	2	4	3	3	4	6	2	3	5	6	3	3	3	5	3	1	4	2	4	2	4	2	4	4	6	3	3	4	3	4	3	3	3	4	2	1	2	4
555	20	1	2	4	4	4	4	5	4	4	3	7	4	4	7	7	7	1	7	1	4	6	4	1	1	4	6	7	7	1	4	1	4	4	4	4	5	1	1	4	4	4	4	1	4	4	4	4	4
556	20	1	2	2	2	1	3	2	2	2	1	1	2	2	2	1	2	1	2	2	5	2	2	2	2	6	2	3	6	2	3	2	2	3	3	3	1	2	3	3	3	4	3	2	3	3	4	3	3
557	20	1	2	5	6	6	5	2	2	2	4	2	6	6	2	1	5	3	2	6	3	5	2	3	2	5	2	2	2	5	3	4	6	3	5	5	2	7	3	3	3	3	3	3	3	2	3	3	4
558	20	0	2	1	6	6	1	1	4	2	1	5	1	6	1	1	3	1	1	1	2	1	1	4	4	1	3	4	6	3	4	1	1	3	4	4	2	4	4	3	3	3	3	2	4	3	4	2	3
559	20	0	2	6	1	4	5	7	7	1	1	1	1	1	1	1	1	7	1	7	7	6	7	3	1	6	6	7	3	1	3	1	6	4	1	6	7	5	3	3	3	4	3	4	4	2	4	4	4
560	20	0	2	1	2	2	1	2	2	1	5	5	2	2	2	2	2	2	2	2	4	2	1	4	2	4	3	4	2	4	2	1	2	2	6	6	2	4	4	3	3	3	3	3	3	3	3	3	3
561	20	0	2	5	2	1	2	2	6	5	4	4	4	4	5	5	5	5	3	4	2	4	6	5	4	2	5	5	7	3	5	4	4	4	4	5	3	4	5	3	2	3	3	2	3	3	4	3	3
562	20	0	NA	1	1	1	1	2	6	1	1	2	1	1	1	1	1	1	1	1	1	1	1	1	3	1	1	1	7	1	1	1	1	6	1	1	1	1	1	4	3	4	3	3	4	3	3	3	3
563	20	0	2	6	6	6	6	2	4	7	4	2	6	6	3	4	4	6	4	4	6	6	6	3	5	6	7	6	6	5	6	4	6	5	4	6	2	1	6	3	3	3	3	2	3	2	3	3	3
564	20	0	2	7	2	1	1	5	6	4	1	1	1	1	4	1	2	1	5	1	4	5	5	5	2	4	6	5	7	4	6	2	6	5	2	4	3	5	5	2	2	2	3	2	3	2	4	2	3
565	20	0	1	2	6	6	3	4	4	5	2	5	4	4	2	2	4	4	4	3	4	2	3	4	3	4	5	5	5	3	5	4	5	5	4	4	4	4	4	3	3	3	3	3	3	3	3	4	4
566	20	1	2	3	5	4	4	5	3	2	3	5	4	5	4	2	3	3	4	3	4	4	3	3	3	4	3	4	5	3	3	3	4	3	5	3	3	5	5	3	3	3	3	1	3	4	4	3	3
567	20	0	2	1	7	4	6	3	2	2	1	1	1	1	1	1	1	1	1	1	1	1	1	1	1	1	2	6	6	3	2	3	3	6	1	1	1	1	2	3	3	3	3	3	3	3	3	4	4
568	20	0	2	2	2	1	4	2	6	1	1	6	1	1	5	1	1	1	3	1	1	3	1	1	4	2	5	3	6	2	2	1	1	2	5	6	2	2	4	4	3	4	4	2	4	4	4	4	4
569	20	0	2	4	6	4	6	5	6	4	2	3	2	2	2	1	4	5	6	4	3	4	2	4	2	2	4	2	6	4	7	5	4	5	3	5	3	3	3	2	2	2	3	2	2	2	3	2	2
570	20	0	2	1	1	1	2	5	2	2	1	6	2	1	6	1	1	1	1	1	1	1	1	2	2	2	2	2	2	2	3	5	2	3	5	6	3	2	2	4	3	3	3	3	3	3	2	3	3
571	20	0	1	2	7	6	2	1	5	5	1	5	1	1	2	1	5	1	1	1	2	1	5	1	3	2	3	4	7	3	1	1	5	1	3	3	5	1	3	4	4	4	3	2	3	4	4	4	4
572	20	0	2	1	2	6	4	2	2	1	1	1	1	1	6	1	4	1	1	1	2	1	1	6	2	1	1	1	5	1	1	1	1	1	6	7	2	1	2	4	4	4	4	4	4	4	3	4	4
573	20	0	1	1	4	5	2	2	2	2	1	4	2	1	1	1	2	2	2	2	4	2	1	2	2	2	2	2	5	2	1	1	2	2	2	4	2	2	2	3	3	3	3	2	3	3	3	3	4
574	20	0	2	5	6	3	2	5	5	2	2	1	3	3	1	5	1	1	1	1	1	4	1	6	6	7	6	1	6	2	7	2	1	3	1	1	1	3	6	2	3	1	1	2	2	1	3	2	2
575	20	0	2	4	4	4	4	4	4	4	4	4	4	4	4	4	4	4	5	5	3	3	5	3	3	3	3	5	3	3	3	4	4	4	3	4	4	3	4	2	2	3	2	3	2	2	2	3	3
576	20	0	2	2	3	4	3	5	4	4	5	5	4	5	3	6	5	4	6	3	3	4	3	3	3	5	5	4	4	4	3	5	4	5	3	5	3	4	3	3	3	3	3	2	3	4	4	3	4
577	20	0	NA	4	5	4	4	4	4	3	3	4	5	3	3	4	4	3	5	3	3	5	5	4	4	5	3	3	3	3	3	4	5	6	5	4	5	5	4	2	3	3	3	3	3	3	2	3	2
578	20	0	2	1	4	4	6	4	4	5	3	4	4	4	6	4	5	4	4	5	2	3	1	4	3	7	1	4	5	4	1	2	2	2	5	5	3	4	4	3	2	3	3	3	3	3	4	3	4
579	21	1	2	1	7	7	6	2	3	6	1	1	4	2	2	1	6	1	4	1	7	1	5	2	2	7	1	6	7	2	3	2	2	6	2	2	4	4	6	4	4	3	3	1	4	3	4	4	4
580	21	1	2	2	4	5	2	2	3	2	3	1	1	2	1	2	3	1	2	2	2	2	4	5	2	6	5	3	4	2	2	2	2	5	6	6	3	4	5	3	3	3	3	2	3	2	3	3	3
581	21	1	2	2	7	5	6	2	4	5	1	2	5	2	6	4	4	2	6	4	5	2	1	2	3	3	3	6	6	3	7	4	5	6	3	2	4	2	2	3	3	3	4	2	2	3	4	3	4
582	21	1	2	2	2	2	2	2	2	2	2	2	1	1	2	1	2	1	1	1	2	1	1	2	2	2	2	2	7	2	5	1	1	6	1	2	1	1	2	3	3	3	4	3	3	3	4	3	3
583	21	1	1	1	2	1	1	1	2	1	1	2	1	1	1	1	1	1	1	1	1	1	1	1	2	1	1	1	6	1	1	1	1	5	1	2	1	1	1	3	3	4	4	3	3	4	4	4	4
584	21	1	1	4	7	7	7	3	7	2	5	2	7	2	1	2	2	3	7	3	7	6	7	2	6	6	2	7	7	2	7	7	2	7	3	2	6	6	6	1	1	2	2	4	1	2	4	1	2
585	21	1	2	2	2	1	1	2	1	1	2	2	1	1	2	2	2	2	1	2	1	2	4	2	2	1	2	2	6	1	2	2	1	3	2	2	2	2	2	3	3	3	3	3	4	4	3	4	3
586	21	1	1	1	6	5	2	4	2	5	2	2	1	1	1	1	1	1	1	1	6	1	1	1	1	6	3	1	7	1	2	1	1	3	1	1	1	1	2	3	2	3	3	2	3	2	4	3	4
587	21	1	1	1	5	5	3	1	6	1	1	1	3	1	2	1	1	1	3	1	6	1	5	5	1	6	5	2	1	1	5	1	1	5	1	2	1	5	5	3	3	4	3	2	3	3	4	4	4
588	21	1	2	3	6	5	5	4	5	5	2	2	5	3	3	2	5	5	5	5	4	4	3	3	3	5	5	3	5	3	5	5	5	5	2	2	5	2	2	3	3	3	3	3	3	3	3	3	3
589	21	1	2	2	7	6	4	1	2	2	4	1	1	2	2	2	2	1	1	1	5	4	2	2	1	5	4	1	7	2	5	2	1	6	1	1	4	1	4	4	4	4	4	2	4	3	4	4	4
590	21	1	2	3	5	2	5	6	1	2	1	1	2	1	6	2	7	6	3	6	6	2	6	5	2	2	6	5	7	1	1	3	5	5	1	2	3	3	6	4	4	3	3	2	3	2	4	3	4
591	21	1	2	2	7	4	2	4	6	6	1	6	6	2	5	1	6	7	4	6	6	2	7	1	2	4	2	4	4	4	7	6	7	7	2	3	7	3	1	1	2	2	3	2	4	3	4	1	1
592	21	1	2	2	4	5	4	4	5	4	2	5	3	2	6	2	1	4	2	1	2	2	4	3	2	3	2	3	3	4	4	2	2	6	1	2	1	3	4	3	3	3	3	2	3	2	3	3	3
593	21	1	1	5	4	2	3	5	2	4	5	3	3	6	5	5	5	5	5	4	4	5	3	4	5	4	2	6	6	2	5	3	3	3	4	4	4	5	5	2	2	3	1	4	1	3	3	2	2
594	21	0	2	3	6	5	5	6	5	4	3	6	5	4	6	5	5	6	5	6	3	2	6	2	3	3	4	5	3	4	5	4	3	5	5	3	6	5	4	2	3	1	3	4	2	4	3	3	3
595	21	0	2	2	6	6	3	2	6	2	3	7	3	4	4	6	5	2	6	6	2	2	2	5	2	5	7	2	6	2	4	6	6	2	4	2	2	4	4	3	3	3	3	2	3	3	4	4	4
596	21	0	2	4	5	3	3	3	4	3	3	5	3	2	4	2	3	3	4	3	4	3	3	3	2	3	4	3	4	3	3	3	3	5	3	5	4	3	2	3	3	4	3	3	3	3	3	4	4
597	21	0	2	1	2	1	4	1	1	1	1	6	1	1	5	1	2	5	4	1	3	6	2	5	1	1	2	1	7	1	5	4	3	3	6	6	4	3	4	4	4	3	4	2	3	3	4	3	2
598	21	1	1	2	4	5	6	2	2	1	2	3	1	4	4	1	4	2	2	1	2	2	3	1	1	2	2	3	3	2	1	3	1	2	4	6	1	2	5	3	3	4	3	3	3	3	2	4	4
599	21	1	2	2	2	2	3	2	4	3	3	2	1	2	1	1	2	2	2	2	2	3	4	3	2	2	5	2	5	1	2	1	5	3	3	4	1	4	4	2	3	3	3	2	3	3	4	3	3
600	21	0	2	1	1	1	2	1	2	4	2	4	1	5	2	1	4	2	4	1	4	2	1	2	1	5	5	2	2	4	1	6	5	2	4	6	4	2	2	4	3	4	3	3	3	3	3	4	4
601	21	0	1	4	3	6	3	5	3	3	6	5	3	3	4	3	6	3	4	3	3	5	3	2	4	3	4	3	3	2	4	3	7	3	3	5	5	6	5	1	3	3	3	2	2	3	2	4	1
602	21	0	1	1	6	4	6	4	5	2	3	6	5	2	2	2	2	2	2	1	2	1	2	2	6	2	4	3	4	5	5	4	3	3	5	5	1	1	4	3	4	2	3	3	3	3	3	4	4
603	21	0	2	1	7	7	5	2	6	1	1	4	3	1	2	2	7	2	4	1	5	3	3	2	2	5	4	3	5	3	4	2	2	5	3	5	2	2	5	4	4	3	4	3	4	4	4	2	4
604	21	1	1	4	6	5	6	3	5	5	1	5	3	2	4	3	4	2	4	2	5	4	2	2	2	4	2	5	5	2	1	3	4	5	3	4	5	3	5	3	3	3	3	3	3	3	3	3	3
605	21	1	1	2	4	2	4	2	4	2	3	5	2	2	2	1	2	4	2	2	2	2	6	2	2	6	4	2	2	4	4	1	3	2	6	4	2	4	3	3	3	3	3	2	3	3	4	4	4
606	21	1	2	2	2	1	1	3	3	1	6	7	2	7	1	5	2	5	1	6	2	4	3	7	1	3	5	3	1	6	5	1	5	1	6	6	2	2	4	4	4	3	4	3	4	4	3	4	4
607	21	1	1	4	4	4	4	4	4	4	4	4	4	4	4	4	4	4	4	4	4	4	4	4	4	4	4	4	4	4	4	4	4	4	4	4	4	4	4	3	3	2	3	2	3	3	3	2	2
608	21	1	2	1	7	7	7	7	7	7	1	7	7	1	7	7	7	7	7	7	1	1	7	1	1	1	1	7	6	2	6	7	6	6	1	2	7	2	2	4	4	2	3	2	3	3	3	2	2
609	21	0	1	1	7	5	1	4	2	1	2	5	2	1	1	1	2	1	1	1	1	1	1	2	4	2	1	3	6	1	1	2	1	5	2	5	3	2	2	3	3	3	3	3	3	3	4	4	4
610	21	0	1	3	7	6	7	4	7	7	2	4	7	2	6	3	2	1	6	2	6	4	7	3	2	2	3	7	7	2	5	4	6	7	4	3	2	2	3	3	4	3	3	3	3	3	4	3	4
611	21	0	1	2	7	6	6	2	4	1	4	2	5	1	1	1	5	1	5	1	7	1	4	2	2	6	5	3	6	2	6	3	1	5	3	3	1	3	2	3	3	3	3	2	3	3	3	2	2
612	21	1	2	2	5	4	4	4	3	1	2	2	2	3	1	2	1	2	2	4	2	2	4	6	3	3	6	2	2	2	4	2	5	3	3	2	2	4	3	3	2	3	3	2	3	3	3	3	4
613	21	1	2	2	4	2	2	2	5	4	2	2	2	1	4	1	1	1	2	1	2	3	5	2	2	2	3	5	3	3	5	2	3	3	2	3	4	3	3	4	3	4	3	2	3	3	4	3	3
614	21	0	2	2	5	5	6	5	4	5	4	5	6	4	4	5	4	4	5	4	3	2	5	3	2	3	3	4	6	3	5	6	6	5	2	3	5	4	3	3	2	2	3	3	2	3	2	2	2
615	21	0	2	1	4	7	3	3	1	1	5	1	1	1	3	1	1	1	1	1	4	1	1	1	7	1	1	1	4	1	1	1	3	4	1	1	2	1	1	4	4	3	4	3	4	4	4	4	4
616	21	0	2	2	7	6	4	5	5	3	2	3	2	2	2	2	2	2	2	1	5	2	3	3	3	3	3	2	5	2	5	3	3	6	6	6	2	4	5	4	4	3	4	3	3	3	3	3	3
617	21	0	2	4	4	2	3	3	3	3	4	3	2	6	2	1	2	2	2	3	4	2	3	3	5	2	4	3	7	2	5	3	3	4	2	2	3	2	3	4	4	3	3	3	4	4	3	3	3
618	21	0	2	4	7	6	7	1	5	2	1	5	5	2	7	2	6	2	6	2	5	6	2	4	2	6	6	6	6	3	7	4	7	6	2	4	7	1	6	3	2	3	3	2	3	3	4	3	3
619	21	0	2	6	5	2	5	2	6	2	1	2	2	1	2	1	2	1	2	3	2	2	5	2	2	3	1	4	6	2	2	1	3	5	2	3	2	2	2	4	4	4	4	3	3	4	3	4	4
620	21	0	2	2	2	1	2	2	2	3	2	4	2	6	1	1	2	2	1	2	3	2	2	2	2	2	4	1	7	2	2	1	2	2	3	3	2	2	4	3	3	3	4	3	4	3	4	3	4
621	21	1	2	6	4	4	2	3	4	3	3	3	4	3	4	5	4	3	2	2	6	5	3	4	5	3	5	4	4	5	2	3	3	3	4	5	3	5	2	4	4	4	4	4	4	4	3	4	4
622	21	0	2	2	5	1	1	2	3	5	2	2	5	2	3	3	1	5	4	2	5	2	1	4	1	5	4	1	2	4	1	1	3	6	2	3	1	1	6	4	4	3	4	4	4	3	4	3	4
623	21	0	2	3	3	5	4	3	6	6	4	6	4	2	3	7	7	5	4	7	4	2	4	2	2	2	3	6	5	3	6	5	5	5	1	4	6	5	2	2	3	3	3	3	4	4	3	1	2
624	21	1	1	3	7	7	6	2	6	5	2	1	7	6	1	2	4	3	4	2	6	2	7	1	2	7	3	7	7	4	7	4	4	6	4	4	2	3	1	2	2	2	2	2	1	1	3	2	2
625	21	1	2	1	1	1	1	1	1	1	1	6	1	1	1	1	1	1	1	1	2	7	1	3	3	7	2	1	5	2	1	1	2	2	6	6	2	6	2	3	3	3	3	2	3	3	3	4	4
626	21	0	NA	4	7	7	7	6	7	4	1	3	7	1	1	1	5	1	7	4	7	6	7	5	1	7	6	5	7	1	7	5	7	7	5	3	4	1	4	4	3	1	4	1	4	4	4	3	1
627	21	0	NA	2	6	2	2	1	1	1	1	6	1	1	1	1	2	5	2	1	2	2	2	6	1	2	5	2	2	2	2	1	1	5	2	2	2	2	2	3	3	3	3	2	3	3	4	4	4
628	21	0	2	3	2	1	2	1	2	1	1	2	1	1	3	1	2	6	4	2	2	4	4	2	1	2	4	4	6	1	2	1	6	7	3	5	4	1	1	3	3	3	4	3	4	2	3	3	4
629	21	0	2	6	1	1	2	3	1	1	1	7	1	1	3	1	1	1	1	2	1	1	1	1	4	1	1	5	7	1	1	2	4	2	2	4	1	2	2	3	3	3	3	3	3	3	3	3	3
630	21	0	2	2	5	4	4	2	3	4	3	4	3	2	3	2	7	3	2	3	3	3	2	3	2	1	3	3	6	4	3	3	3	3	4	4	3	3	4	3	3	3	3	3	3	3	4	3	3
631	21	0	2	2	6	7	5	4	3	4	3	5	6	2	4	2	3	3	2	2	7	2	4	2	2	6	4	5	5	2	5	3	2	5	3	4	3	3	4	3	3	3	3	3	4	4	4	3	3
632	21	0	2	7	7	7	6	6	1	3	7	2	1	3	7	4	1	5	1	2	7	6	1	4	7	7	7	7	7	6	3	6	5	2	2	1	6	4	6	1	3	1	2	1	1	1	3	1	1
633	21	0	1	1	6	7	2	1	1	1	1	1	1	1	1	1	1	1	1	1	1	1	2	1	1	1	1	1	7	1	1	1	1	1	1	3	6	1	1	3	4	4	4	4	4	4	4	4	4
634	21	1	2	4	4	5	4	5	5	4	2	3	5	3	4	1	4	5	5	2	3	1	7	2	4	1	4	5	5	4	6	6	4	6	4	1	4	4	4	3	3	3	3	2	3	3	4	3	3
635	21	0	2	3	1	5	1	5	5	5	1	5	3	2	4	1	4	2	2	3	7	3	4	5	2	3	4	5	5	3	5	3	5	3	6	4	4	4	3	2	2	2	2	2	2	2	3	2	2
636	21	0	2	6	7	6	5	6	5	6	1	4	5	3	6	2	4	5	4	5	6	7	5	3	3	6	2	5	5	3	5	5	5	4	6	6	4	4	4	3	2	3	2	2	3	2	3	3	3
637	21	0	2	2	4	2	3	4	6	2	3	6	2	1	3	2	5	4	2	2	3	2	2	3	5	2	3	3	5	3	5	3	2	3	5	5	4	3	4	3	3	3	3	3	3	3	3	3	3
638	21	0	2	4	5	6	2	6	5	5	2	6	1	1	5	5	2	1	6	1	6	3	1	2	2	3	5	5	6	4	2	1	5	4	6	3	2	2	3	3	4	3	3	2	4	3	4	2	3
639	21	1	2	3	3	3	3	3	5	4	2	3	3	2	3	2	4	3	2	2	3	3	4	4	3	3	4	3	3	3	3	2	5	4	3	3	4	3	5	4	3	4	3	3	3	3	3	3	4
640	21	0	1	1	2	1	2	2	1	1	3	3	1	3	1	2	1	1	1	1	3	1	1	4	3	1	2	1	5	1	1	1	1	1	6	6	4	3	3	3	3	4	4	4	3	3	4	4	4
641	21	0	2	3	2	6	6	2	2	2	2	2	2	3	2	2	2	2	2	2	3	3	3	3	2	5	5	4	6	4	3	2	2	5	3	3	3	3	2	3	3	3	3	3	3	3	3	3	3
642	21	0	2	2	2	2	1	1	3	1	2	3	1	2	2	1	2	1	1	1	1	2	1	2	2	1	5	1	4	2	1	2	1	6	4	5	1	4	5	4	3	3	3	3	3	3	4	4	4
643	21	0	1	1	2	1	1	3	1	1	1	6	1	6	2	1	1	2	1	1	7	5	1	1	1	7	7	1	5	1	1	1	1	1	7	7	2	6	2	4	4	4	4	4	4	4	4	4	4
644	21	0	2	1	5	6	2	3	4	2	1	1	5	1	3	1	4	1	7	1	1	4	1	5	1	1	2	2	6	2	1	1	4	4	5	7	4	7	5	4	4	4	3	3	3	4	4	4	4
645	21	0	2	2	3	4	2	2	7	2	1	2	1	1	4	2	5	1	6	2	3	3	4	3	2	5	4	4	5	1	4	2	6	5	2	4	2	3	3	4	3	4	3	3	4	4	4	4	4
646	21	0	2	2	1	1	1	1	1	1	1	3	1	3	1	1	3	6	1	6	7	3	1	6	1	2	3	2	6	2	1	1	6	3	3	2	1	7	3	4	3	4	4	3	4	4	4	4	2
647	21	0	2	4	3	5	5	3	4	3	5	4	4	3	4	3	5	3	4	3	3	3	4	4	5	4	3	4	5	4	5	4	3	3	3	3	5	4	4	4	3	4	4	3	4	4	4	4	4
648	22	1	2	2	4	3	1	3	4	3	2	5	2	2	5	2	4	5	5	5	6	3	5	3	5	3	3	5	6	3	5	4	5	3	3	4	4	5	4	3	3	3	3	2	3	2	3	3	4
649	22	1	2	3	2	4	1	2	4	2	1	1	2	1	2	1	4	2	1	2	1	3	6	1	2	2	1	4	7	3	6	2	2	4	2	2	2	3	7	2	4	2	3	2	3	3	4	2	2
650	22	1	1	2	6	3	4	2	4	3	2	1	2	2	4	2	2	1	1	1	4	2	4	2	2	4	3	4	6	2	4	3	1	6	2	2	2	3	4	4	4	2	3	3	3	3	4	3	3
651	22	1	1	4	2	3	2	1	3	4	6	1	2	2	1	1	1	2	1	2	2	2	6	3	4	2	5	3	5	4	3	1	1	5	4	2	1	4	2	3	2	2	3	2	2	2	4	3	3
652	22	1	1	2	2	2	2	4	2	2	2	2	2	2	2	2	2	2	2	2	6	2	2	2	1	2	5	2	3	2	2	2	2	2	2	2	2	2	2	3	3	3	3	3	3	3	3	3	3
653	22	1	2	5	2	2	1	5	4	2	4	6	2	2	5	4	2	2	1	1	3	3	2	4	6	7	6	2	6	6	4	1	1	2	6	6	1	5	6	1	2	2	2	2	2	2	3	3	3
654	22	1	2	4	5	5	4	5	5	4	1	4	1	1	1	2	5	2	4	4	1	2	4	1	3	4	3	4	5	3	5	4	3	4	2	3	3	4	4	4	4	3	3	2	2	3	3	2	3
655	22	1	1	4	5	4	6	4	4	5	2	4	2	3	4	2	3	3	2	3	4	3	4	4	3	3	3	4	5	4	3	4	3	3	4	4	4	3	4	3	3	3	4	2	3	3	3	3	3
656	22	1	2	2	2	1	2	1	3	2	2	3	2	2	1	1	3	1	1	2	1	5	2	1	1	2	2	2	7	1	3	1	1	1	3	3	1	1	1	4	4	4	4	4	4	4	4	4	4
657	22	1	1	2	5	3	5	2	3	2	2	2	2	1	2	2	3	2	2	2	3	3	2	4	2	3	3	3	6	2	2	5	2	5	2	2	2	2	3	3	3	3	2	3	2	2	3	3	3
658	22	0	2	3	5	4	2	5	4	3	2	4	4	3	2	2	4	2	4	3	5	6	3	4	4	5	4	3	4	5	3	4	4	2	6	4	3	5	4	3	3	3	4	4	3	3	3	4	4
659	22	0	2	6	4	3	2	3	5	4	4	3	4	2	3	2	4	1	4	4	4	4	4	4	3	4	4	3	2	4	2	4	3	5	2	4	2	6	5	2	2	3	2	2	2	2	2	4	4
660	22	0	2	7	1	1	1	1	2	3	5	3	3	5	3	3	2	2	2	2	3	3	5	5	5	6	6	2	2	6	3	3	3	2	6	5	4	3	3	1	3	3	4	2	2	2	4	3	1
661	22	0	1	1	2	1	2	3	5	2	2	6	2	5	3	2	5	5	2	1	3	3	3	4	3	6	5	2	3	1	2	3	3	5	5	3	1	5	3	3	3	3	3	3	3	3	3	3	3
662	22	1	1	2	7	7	5	7	6	5	4	3	7	2	4	6	3	4	2	2	4	4	7	3	4	6	5	3	3	3	3	4	5	6	3	5	3	5	5	1	2	2	2	2	2	2	3	3	3
663	22	0	2	4	7	5	5	6	7	1	1	6	2	1	5	1	2	2	2	1	1	6	2	3	2	1	5	6	6	3	7	3	6	4	6	7	4	3	3	4	4	3	4	2	4	2	4	3	4
664	22	1	2	3	4	6	7	2	6	4	2	4	5	2	5	1	4	1	6	1	7	7	1	4	2	7	2	5	6	2	2	2	1	1	6	7	4	3	3	4	4	4	3	4	4	3	3	2	2
665	22	0	2	3	5	5	5	6	7	6	1	1	5	1	7	1	7	7	5	6	3	6	7	5	2	7	7	6	5	5	1	1	1	4	1	7	5	7	6	3	3	3	3	2	3	3	4	3	4
666	22	1	2	6	6	7	3	2	5	3	2	6	2	2	3	2	5	1	2	1	2	2	2	2	2	2	2	2	6	7	4	2	2	3	2	6	3	2	3	3	3	4	3	3	4	3	4	4	4
667	22	0	2	4	5	1	4	4	3	6	4	6	2	3	4	5	2	6	4	6	3	4	4	4	4	4	4	5	4	5	6	6	6	1	6	3	3	3	3	4	4	2	4	3	4	1	2	4	4
668	22	0	2	1	7	7	7	7	7	7	1	3	7	1	7	3	5	3	6	7	7	3	7	6	4	5	6	7	7	1	7	4	7	7	1	4	4	1	4	3	3	2	3	1	3	2	4	2	2
669	22	1	1	2	2	2	2	2	6	6	2	4	2	6	2	2	2	2	2	2	2	2	2	2	2	2	5	2	2	2	2	5	2	5	2	2	2	6	5	3	3	3	2	3	3	3	3	3	3
670	22	0	2	3	6	4	4	4	5	5	3	4	4	3	4	4	4	4	5	4	6	4	6	4	4	4	5	4	5	4	4	4	5	4	4	4	4	4	4	3	3	3	3	3	3	3	3	3	3
671	23	1	2	7	6	7	7	1	7	7	1	7	7	1	4	4	7	7	7	5	3	2	7	7	4	7	3	7	7	3	1	1	1	1	1	1	7	7	1	2	4	3	4	3	4	4	4	4	4
672	NA	1	2	4	5	4	2	3	3	2	2	2	1	2	3	2	4	2	3	2	2	2	5	3	4	2	3	4	4	3	3	3	2	4	2	3	4	4	4	3	3	3	3	2	3	3	3	3	4
[truncated: 48 more columns]
